# Supplementary material for: Nucleosome flipping drives kinetic proofreading and processivity by SWR1
Source: Nature. 2024 Nov 6;636(8041):251–7. doi: 10.1038/s41586-024-08152-y (PMC11618073; doi:10.1038/s41586-024-08152-y)
Supplement: Supplementary file 7 — Source Data Fig. 1 [file 41586_2024_8152_MOESM7_ESM.xlsx]

## Sheet: Fig 1b
Top panel				Bottom panel
Time (s)	Donor Intensity	Acceptor Intensity		Time (s)	FRET	HMM
0	1914	0.110206		0	0.110206	0.034377
1	2494	-0.0364632		1	-0.0364632	0.034377
2	1399	-0.29034		2	-0.29034	0.034377
3	1759	0.0986929		3	0.0986929	0.034377
4	2264	-0.165472		4	-0.165472	0.034377
5	2342	-0.0776834		5	-0.0776834	0.034377
6	2106	-0.328087		6	-0.328087	0.034377
7	1511	-0.0779844		7	-0.0779844	0.034377
8	1869	0.00612068		8	0.00612068	0.034377
9	2687	-0.331035		9	-0.331035	0.034377
10	1502	0.167212		10	0.167212	0.034377
11	1856	-0.0980689		11	-0.0980689	0.034377
12	2165	-0.236895		12	-0.236895	0.034377
13	2396	-0.118664		13	-0.118664	0.034377
14	1546	0.0688654		14	0.0688654	0.034377
15	2353	-0.0226566		15	-0.0226566	0.034377
16	2350	-0.0400531		16	-0.0400531	0.034377
17	1828	-0.0899637		17	-0.0899637	0.034377
18	1478	0.00378803		18	0.00378803	0.034377
19	1993	-0.185978		19	-0.185978	0.034377
20	1854	-0.194849		20	-0.194849	0.034377
21	1862	0.0436471		21	0.0436471	0.034377
22	1386	0.164527		22	0.164527	0.034377
23	2163	-0.0390197		23	-0.0390197	0.034377
24	1682	0.147396		24	0.147396	0.034377
25	2263	-0.139608		25	-0.139608	0.034377
26	2281	0.127721		26	0.127721	0.034377
27	1886	-0.0167445		27	-0.0167445	0.034377
28	1717	-0.0933311		28	-0.0933311	0.034377
29	2216	0.00567162		29	0.00567162	0.034377
30	1969	-0.162674		30	-0.162674	0.034377
31	1611	0.141574		31	0.141574	0.034377
32	2510	0.00982287		32	0.00982287	0.034377
33	1714	-0.399115		33	-0.399115	0.034377
34	1510	-0.0321963		34	-0.0321963	0.034377
35	2550	0.02616		35	0.02616	0.034377
36	2250	-0.110837		36	-0.110837	0.034377
37	1799	-0.17951		37	-0.17951	0.034377
38	1556	-0.328507		38	-0.328507	0.034377
39	1581	0.140756		39	0.140756	0.034377
40	1723	-0.220973		40	-0.220973	0.034377
41	1729	-0.0895388		41	-0.0895388	0.034377
42	3014	-0.139914		42	-0.139914	0.034377
43	2046	0.056421		43	0.056421	0.034377
44	2128	0.0358476		44	0.0358476	0.034377
45	1826	0.0980667		45	0.0980667	0.034377
46	1999	-0.0187493		46	-0.0187493	0.034377
47	2277	-0.158879		47	-0.158879	0.034377
48	2691	-0.0318687		48	-0.0318687	0.034377
49	2472	0.00357938		49	0.00357938	0.034377
50	1910	0.0904329		50	0.0904329	0.034377
51	2571	-0.167527		51	-0.167527	0.034377
52	1919	0.0199233		52	0.0199233	0.034377
53	2112	0.00493762		53	0.00493762	0.034377
54	1367	0.169466		54	0.169466	0.034377
55	2085	-0.0858527		55	-0.0858527	0.034377
56	1924	0.042767		56	0.042767	0.034377
57	1730	-0.409139		57	-0.409139	0.034377
58	1533	-0.261656		58	-0.261656	0.034377
59	1337	-0.208609		59	-0.208609	0.034377
60	2150	-0.204819		60	-0.204819	0.034377
61	1778	-0.0279715		61	-0.0279715	0.034377
62	1987	-0.110844		62	-0.110844	0.034377
63	2133	-0.0553816		63	-0.0553816	0.034377
64	1267	0.140393		64	0.140393	0.034377
65	2274	0.0283961		65	0.0283961	0.034377
66	2205	-0.15448		66	-0.15448	0.034377
67	1965	0.13829		67	0.13829	0.034377
68	2231	-0.0790862		68	-0.0790862	0.034377
69	2202	0.00433174		69	0.00433174	0.034377
70	2064	-0.0353338		70	-0.0353338	0.034377
71	1972	-0.150606		71	-0.150606	0.034377
72	1985	0.0397407		72	0.0397407	0.034377
73	1813	-0.310662		73	-0.310662	0.034377
74	1952	-0.00770231		74	-0.00770231	0.034377
75	2084	-0.00610227		75	-0.00610227	0.034377
76	2174	-0.179944		76	-0.179944	0.034377
77	1504	0.0202976		77	0.0202976	0.034377
78	2015	-0.0291902		78	-0.0291902	0.034377
79	1739	-0.0938414		79	-0.0938414	0.034377
80	1785	0.0699007		80	0.0699007	0.034377
81	2048	0.0553157		81	0.0553157	0.034377
82	1957	0.091892		82	0.091892	0.034377
83	1974	0.0799176		83	0.0799176	0.034377
84	1859	-0.134498		84	-0.134498	0.034377
85	1708	-0.267702		85	-0.267702	0.034377
86	1456	-0.279168		86	-0.279168	0.034377
87	1887	-0.054349		87	-0.054349	0.034377
88	1844	0.167404		88	0.167404	0.034377
89	2209	0.0041071		89	0.0041071	0.034377
90	1999	-0.175046		90	-0.175046	0.034377
91	1407	0.119265		91	0.119265	0.034377
92	2302	0.071617		92	0.071617	0.034377
93	2009	-0.0714038		93	-0.0714038	0.034377
94	1658	0.0205692		94	0.0205692	0.034377
95	1600	-0.0638298		95	-0.0638298	0.034377
96	1152	0.173055		96	0.173055	0.034377
97	1775	-0.0639892		97	-0.0639892	0.034377
98	1954	0.163764		98	0.163764	0.034377
99	2188	-0.0603241		99	-0.0603241	0.034377
100	1409	0.147151		100	0.147151	0.034377
101	1446	-0.00602502		101	-0.00602502	0.034377
102	1623	0.287899		102	0.287899	0.034377
103	2084	-0.194023		103	-0.194023	0.034377
104	1497	0.0914222		104	0.0914222	0.034377
105	2381	-0.112622		105	-0.112622	0.034377
106	2121	0.0495566		106	0.0495566	0.034377
107	2219	-0.00180135		107	-0.00180135	0.034377
108	1879	0.00813446		108	0.00813446	0.034377
109	1560	0.0787764		109	0.0787764	0.034377
110	1782	-0.00237375		110	-0.00237375	0.034377
111	1687	-0.015207		111	-0.015207	0.034377
112	1193	0.312182		112	0.312182	0.034377
113	1907	0.10112		113	0.10112	0.034377
114	1607	0.105498		114	0.105498	0.034377
115	1429	0.064123		115	0.064123	0.034377
116	2046	0.186591		116	0.186591	0.034377
117	1666	-0.0937931		117	-0.0937931	0.034377
118	1885	-0.0221511		118	-0.0221511	0.034377
119	1814	-0.0670212		119	-0.0670212	0.034377
120	1895	0.142165		120	0.142165	0.034377
121	1412	0.047542		121	0.047542	0.034377
122	2324	0.0280055		122	0.0280055	0.034377
123	2207	0.130942		123	0.130942	0.034377
124	1092	-0.111247		124	-0.111247	0.034377
125	3025	-0.113463		125	-0.113463	0.034377
126	1606	0.262199		126	0.262199	0.034377
127	1578	-0.043223		127	-0.043223	0.034377
128	2628	-0.137111		128	-0.137111	0.034377
129	1529	0.0664933		129	0.0664933	0.034377
130	1965	0.102063		130	0.102063	0.034377
131	1870	0.110921		131	0.110921	0.034377
132	1752	0.0234549		132	0.0234549	0.034377
133	1864	0.109225		133	0.109225	0.034377
134	1817	0.131632		134	0.131632	0.034377
135	1223	0.227987		135	0.227987	0.034377
136	1659	0.0517887		136	0.0517887	0.034377
137	1950	-0.0589194		137	-0.0589194	0.034377
138	2106	0.0975858		138	0.0975858	0.034377
139	2128	-0.00419042		139	-0.00419042	0.034377
140	1807	0.048712		140	0.048712	0.034377
141	2099	-0.0119515		141	-0.0119515	0.034377
142	1793	-0.00703747		142	-0.00703747	0.034377
143	2482	0.0460377		143	0.0460377	0.034377
144	1674	0.220837		144	0.220837	0.034377
145	1775	0.0751596		145	0.0751596	0.034377
146	1279	0.0393643		146	0.0393643	0.034377
147	1579	-0.0856636		147	-0.0856636	0.034377
148	1752	0.0641426		148	0.0641426	0.034377
149	1464	0.0178188		149	0.0178188	0.034377
150	1882	0.0272796		150	0.0272796	0.034377
151	2330	0.053115		151	0.053115	0.034377
152	1814	0.276443		152	0.276443	0.034377
153	1871	-0.0992368		153	-0.0992368	0.034377
154	1693	0.134223		154	0.134223	0.034377
155	1418	0.0322272		155	0.0322272	0.034377
156	1442	0.0839675		156	0.0839675	0.034377
157	2110	-0.256775		157	-0.256775	0.034377
158	2042	0.170317		158	0.170317	0.034377
159	1695	-0.0761563		159	-0.0761563	0.034377
160	1869	0.00506252		160	0.00506252	0.034377
161	1470	0.110331		161	0.110331	0.034377
162	1851	-0.0213597		162	-0.0213597	0.034377
163	2086	-0.115544		163	-0.115544	0.034377
164	2182	0.160375		164	0.160375	0.034377
165	1640	0.0695563		165	0.0695563	0.034377
166	1700	-0.00472813		166	-0.00472813	0.034377
167	1965	0.275536		167	0.275536	0.034377
168	1870	-0.0757637		168	-0.0757637	0.034377
169	1565	0.077431		169	0.077431	0.034377
170	2318	0.0585732		170	0.0585732	0.034377
171	1619	0.141119		171	0.141119	0.034377
172	2144	-0.0829596		172	-0.0829596	0.034377
173	1014	0.0269274		173	0.0269274	0.034377
174	2015	0.0622891		174	0.0622891	0.034377
175	1254	0.012334		175	0.012334	0.034377
176	2218	0.0390864		176	0.0390864	0.034377
177	2419	0.0300761		177	0.0300761	0.034377
178	1825	0.0337525		178	0.0337525	0.034377
179	1549	0.0286635		179	0.0286635	0.034377
180	1846	0.0687773		180	0.0687773	0.034377
181	1366	0.00880897		181	0.00880897	0.034377
182	1973	0.199162		182	0.199162	0.034377
183	2066	-0.0513246		183	-0.0513246	0.034377
184	1915	-0.0771437		184	-0.0771437	0.034377
185	1853	0.0106094		185	0.0106094	0.034377
186	2203	0.149542		186	0.149542	0.034377
187	2428	-0.205489		187	-0.205489	0.034377
188	1582	0.0364117		188	0.0364117	0.034377
189	1716	0.0214639		189	0.0214639	0.034377
190	1540	0.0825688		190	0.0825688	0.034377
191	1645	-0.0514205		191	-0.0514205	0.034377
192	1891	0.188722		192	0.188722	0.034377
193	1701	0.124455		193	0.124455	0.034377
194	2051	0.0993681		194	0.0993681	0.034377
195	1452	0.172687		195	0.172687	0.034377
196	1713	0.119402		196	0.119402	0.034377
197	1871	0.20386		197	0.20386	0.034377
198	1881	0.0956687		198	0.0956687	0.034377
199	1818	0.261942		199	0.261942	0.034377
200	1855	0.0375885		200	0.0375885	0.034377
201	1711	0.21068		201	0.21068	0.034377
202	1683	0.31629		202	0.31629	0.034377
203	1673	-0.193576		203	-0.193576	0.034377
204	1758	0.0746492		204	0.0746492	0.034377
205	1506	0.160881		205	0.160881	0.034377
206	2221	0.171451		206	0.171451	0.034377
207	1633	0.0993177		207	0.0993177	0.034377
208	1797	0.229955		208	0.229955	0.034377
209	2364	0.0253797		209	0.0253797	0.034377
210	2004	-0.0239326		210	-0.0239326	0.034377
211	1524	0.031126		211	0.031126	0.034377
212	1804	-0.0133921		212	-0.0133921	0.034377
213	1592	0.061697		213	0.061697	0.034377
214	2151	0.139356		214	0.139356	0.034377
215	1741	0.357894		215	0.357894	0.034377
216	1591	-0.136518		216	-0.136518	0.034377
217	2681	-0.124114		217	-0.124114	0.034377
218	1822	-0.0927323		218	-0.0927323	0.034377
219	1551	-0.0828813		219	-0.0828813	0.034377
220	1935	0.0926781		220	0.0926781	0.034377
221	2312	0.0213674		221	0.0213674	0.034377
222	2061	-0.0846284		222	-0.0846284	0.034377
223	1505	0.301608		223	0.301608	0.034377
224	2350	0.255269		224	0.255269	0.034377
225	2313	0.000548769		225	0.000548769	0.034377
226	2209	0.0112394		226	0.0112394	0.034377
227	1513	0.063894		227	0.063894	0.034377
228	1569	0.104713		228	0.104713	0.034377
229	1895	0.148716		229	0.148716	0.034377
230	1328	0.256489		230	0.256489	0.034377
231	1767	0.210431		231	0.210431	0.034377
232	1596	0.17256		232	0.17256	0.034377
233	1179	0.375996		233	0.375996	0.034377
234	1189	0.168712		234	0.168712	0.034377
235	1611	0.165583		235	0.165583	0.034377
236	1428	0.327088		236	0.327088	0.034377
237	1206	0.36551		237	0.36551	0.034377
238	1313	0.232734		238	0.232734	0.034377
239	1900	0.220673		239	0.220673	0.034377
240	1579	0.157602		240	0.157602	0.034377
241	2151	0.0599968		241	0.0599968	0.034377
242	1729	0.149913		242	0.149913	0.034377
243	1611	0.018096		243	0.018096	0.034377
244	1571	0.22918		244	0.22918	0.034377
245	1463	0.280646		245	0.280646	0.034377
246	2348	0.147707		246	0.147707	0.034377
247	1615	0.229062		247	0.229062	0.034377
248	1613	0.110937		248	0.110937	0.034377
249	1650	0.0835879		249	0.0835879	0.034377
250	1935	0.0753351		250	0.0753351	0.034377
251	1969	0.203643		251	0.203643	0.034377
252	2870	-0.0923762		252	-0.0923762	0.034377
253	1476	0.170805		253	0.170805	0.034377
254	1518	0.308182		254	0.308182	0.034377
255	1451	0.276775		255	0.276775	0.034377
256	1684	0.169773		256	0.169773	0.034377
257	1689	0.210862		257	0.210862	0.034377
258	1401	0.290198		258	0.290198	0.034377
259	2177	0.229061		259	0.229061	0.034377
260	1744	0.258743		260	0.258743	0.034377
261	1699	0.136779		261	0.136779	0.034377
262	1499	0.130112		262	0.130112	0.034377
263	1764	0.253352		263	0.253352	0.034377
264	2163	-0.0810838		264	-0.0810838	0.034377
265	1634	0.0167643		265	0.0167643	0.034377
266	1880	0.163403		266	0.163403	0.034377
267	1905	0.131307		267	0.131307	0.034377
268	1761	0.0673608		268	0.0673608	0.034377
269	1661	0.21658		269	0.21658	0.034377
270	1692	0.054051		270	0.054051	0.034377
271	1690	0.20661		271	0.20661	0.034377
272	1888	0.226394		272	0.226394	0.034377
273	2005	-0.0131635		273	-0.0131635	0.034377
274	1289	0.159335		274	0.159335	0.034377
275	1906	0.130768		275	0.130768	0.034377
276	2130	0.252291		276	0.252291	0.034377
277	1558	0.330129		277	0.330129	0.034377
278	1748	0.22925		278	0.22925	0.034377
279	2448	0.130657		279	0.130657	0.034377
280	1495	0.0633126		280	0.0633126	0.034377
281	1412	-0.0176723		281	-0.0176723	0.034377
282	2173	0.165729		282	0.165729	0.034377
283	2386	-0.132448		283	-0.132448	0.034377
284	2872	0.10582		284	0.10582	0.034377
285	2089	0.193221		285	0.193221	0.034377
286	1190	0.300041		286	0.300041	0.034377
287	2106	0.209975		287	0.209975	0.034377
288	1795	0.029756		288	0.029756	0.034377
289	2157	0.24844		289	0.24844	0.347534
290	1658	0.16592		290	0.16592	0.347534
291	1325	0.490532		291	0.490532	0.347534
292	1425	0.389395		292	0.389395	0.347534
293	830	0.472581		293	0.472581	0.347534
294	685	0.533744		294	0.533744	0.347534
295	1420	0.322778		295	0.322778	0.347534
296	803	0.483392		296	0.483392	0.347534
297	1403	0.241773		297	0.241773	0.347534
298	911	0.548494		298	0.548494	0.347534
299	578	0.507087		299	0.507087	0.347534
300	831	0.246935		300	0.246935	0.347534
301	455	0.608922		301	0.608922	0.347534
302	806	0.647841		302	0.647841	0.347534
303	1526	0.121747		303	0.121747	0.347534
304	1151	0.402478		304	0.402478	0.347534
305	834	0.517601		305	0.517601	0.347534
306	881	0.396571		306	0.396571	0.347534
307	1096	0.264351		307	0.264351	0.347534
308	1022	0.160492		308	0.160492	0.347534
309	554	0.579238		309	0.579238	0.347534
310	751	0.208048		310	0.208048	0.347534
311	742	0.539468		311	0.539468	0.347534
312	689	0.219095		312	0.219095	0.347534
313	1231	0.187721		313	0.187721	0.347534
314	317	0.640765		314	0.640765	0.347534
315	508	0.378456		315	0.378456	0.347534
316	902	0.318515		316	0.318515	0.347534
317	933	0.431468		317	0.431468	0.347534
318	1419	-0.00281977		318	-0.00281977	0.347534
319	763	0.480164		319	0.480164	0.347534
320	958	0.389739		320	0.389739	0.347534
321	697	0.365573		321	0.365573	0.347534
322	559	0.603155		322	0.603155	0.347534
323	864	0.245125		323	0.245125	0.347534
324	1036	0.461662		324	0.461662	0.347534
325	904	0.529206		325	0.529206	0.347534
326	483	0.716478		326	0.716478	0.347534
327	848	0.485412		327	0.485412	0.347534
328	637	0.55771		328	0.55771	0.347534
329	696	0.44711		329	0.44711	0.347534
330	1124	0.360259		330	0.360259	0.347534
331	1371	0.197819		331	0.197819	0.347534
332	1202	0.320359		332	0.320359	0.347534
333	920	0.0916272		333	0.0916272	0.347534
334	796	0.454735		334	0.454735	0.347534
335	341	0.655691		335	0.655691	0.347534
336	1176	0.331073		336	0.331073	0.347534
337	847	0.472645		337	0.472645	0.347534
338	858	0.424478		338	0.424478	0.347534
339	749	0.494503		339	0.494503	0.347534
340	673	0.44594		340	0.44594	0.347534
341	687	0.454212		341	0.454212	0.347534
342	870	0.440622		342	0.440622	0.347534
343	1103	0.294473		343	0.294473	0.347534
344	874	0.393249		344	0.393249	0.347534
345	1008	0.24962		345	0.24962	0.347534
346	1146	0.293613		346	0.293613	0.347534
347	435	0.224115		347	0.224115	0.347534
348	1436	0.214631		348	0.214631	0.347534
349	900	0.363057		349	0.363057	0.347534
350	813	0.375226		350	0.375226	0.347534
351	1326	0.283452		351	0.283452	0.347534
352	932	0.444007		352	0.444007	0.347534
353	793	0.50359		353	0.50359	0.347534
354	740	0.0722166		354	0.0722166	0.347534
355	1153	-0.0106322		355	-0.0106322	0.347534
356	786	0.111804		356	0.111804	0.347534
357	634	0.53446		357	0.53446	0.347534
358	814	0.365084		358	0.365084	0.347534
359	1288	0.185594		359	0.185594	0.347534
360	710	0.417985		360	0.417985	0.347534
361	674	0.508553		361	0.508553	0.347534
362	370	0.587652		362	0.587652	0.347534
363	658	0.238267		363	0.238267	0.347534
364	1007	0.208041		364	0.208041	0.347534
365	416	0.447279		365	0.447279	0.347534
366	1254	0.182348		366	0.182348	0.347534
367	615	0.359942		367	0.359942	0.347534
368	638	0.447629		368	0.447629	0.347534
369	856	0.331897		369	0.331897	0.347534
370	509	0.521216		370	0.521216	0.347534
371	1240	0.226257		371	0.226257	0.347534
372	1664	0.141188		372	0.141188	0.347534
373	646	0.40698		373	0.40698	0.347534
374	371	0.702269		374	0.702269	0.347534
375	728	0.438324		375	0.438324	0.347534
376	1387	0.35779		376	0.35779	0.347534
377	752	0.333381		377	0.333381	0.347534
378	633	0.382481		378	0.382481	0.347534
379	1229	0.199302		379	0.199302	0.347534
380	522	0.521706		380	0.521706	0.347534
381	916	0.0104144		381	0.0104144	0.347534
382	855	0.433569		382	0.433569	0.347534
383	896	0.243141		383	0.243141	0.347534
384	720	0.468164		384	0.468164	0.347534
385	927	0.347335		385	0.347335	0.347534
386	656	0.326655		386	0.326655	0.347534
387	518	0.527036		387	0.527036	0.347534
388	919	0.221193		388	0.221193	0.347534
389	733	0.535214		389	0.535214	0.347534
390	1113	0.288941		390	0.288941	0.347534
391	660	0.279004		391	0.279004	0.347534
392	954	0.386361		392	0.386361	0.347534
393	1113	0.346934		393	0.346934	0.347534
394	1055	0.126258		394	0.126258	0.347534
395	783	0.49535		395	0.49535	0.347534
396	670	0.574414		396	0.574414	0.347534
397	1413	0.263783		397	0.263783	0.347534
398	954	0.161437		398	0.161437	0.347534
399	811	0.537547		399	0.537547	0.347534
400	541	0.619387		400	0.619387	0.347534
401	655	0.423644		401	0.423644	0.347534
402	648	0.376875		402	0.376875	0.347534
403	1631	0.258127		403	0.258127	0.347534
404	1086	0.18587		404	0.18587	0.347534
405	760	0.406899		405	0.406899	0.347534
406	1095	0.0973167		406	0.0973167	0.347534
407	977	0.371231		407	0.371231	0.347534
408	825	0.356851		408	0.356851	0.347534
409	783	0.310478		409	0.310478	0.347534
410	862	0.395927		410	0.395927	0.347534
411	1020	0.445592		411	0.445592	0.347534
412	1660	0.205133		412	0.205133	0.347534
413	796	0.443294		413	0.443294	0.347534
414	863	0.340602		414	0.340602	0.347534
415	1007	0.341197		415	0.341197	0.347534
416	1717	0.0463389		416	0.0463389	0.347534
417	909	0.406701		417	0.406701	0.347534
418	1739	0.183495		418	0.183495	0.347534
419	1114	0.177289		419	0.177289	0.347534
420	846	0.306182		420	0.306182	0.347534
421	1116	0.0924173		421	0.0924173	0.347534
422	1268	0.346297		422	0.346297	0.347534
423	792	0.397113		423	0.397113	0.347534
424	956	0.127132		424	0.127132	0.347534
425	712	0.503307		425	0.503307	0.347534
426	1079	0.374641		426	0.374641	0.347534
427	1106	0.456975		427	0.456975	0.347534
428	896	0.358093		428	0.358093	0.347534
429	793	0.359176		429	0.359176	0.347534
430	1058	0.405224		430	0.405224	0.347534
431	1011	0.201226		431	0.201226	0.347534
432	883	0.373568		432	0.373568	0.347534
433	1111	0.383014		433	0.383014	0.347534
434	566	0.629373		434	0.629373	0.347534
435	682	0.4902		435	0.4902	0.347534
436	593	0.474975		436	0.474975	0.347534
437	1113	0.275518		437	0.275518	0.347534
438	952	0.0676539		438	0.0676539	0.347534
439	1300	0.190031		439	0.190031	0.347534
440	1578	0.14961		440	0.14961	0.347534
441	727	0.445178		441	0.445178	0.347534
442	1489	0.165971		442	0.165971	0.347534
443	1185	0.38125		443	0.38125	0.347534
444	739	0.470179		444	0.470179	0.347534
445	1260	0.0696988		445	0.0696988	0.347534
446	1555	0.191977		446	0.191977	0.347534
447	812	0.587079		447	0.587079	0.347534
448	1141	0.460109		448	0.460109	0.347534
449	761	0.276747		449	0.276747	0.347534
450	1398	0.172007		450	0.172007	0.347534
451	903	0.461015		451	0.461015	0.347534
452	1129	0.164885		452	0.164885	0.347534
453	668	0.520363		453	0.520363	0.347534
454	1362	0.159768		454	0.159768	0.347534
455	527	0.569912		455	0.569912	0.347534
456	654	0.379895		456	0.379895	0.347534
457	737	0.379227		457	0.379227	0.347534
458	1088	0.130657		458	0.130657	0.347534
459	1051	0.241861		459	0.241861	0.347534
460	779	0.408239		460	0.408239	0.347534
461	1631	0.155137		461	0.155137	0.347534
462	167	0.865315		462	0.865315	0.850181
463	349	0.75208		463	0.75208	0.850181
464	426	0.453524		464	0.453524	0.850181
465	409	0.654884		465	0.654884	0.850181
466	154	0.881233		466	0.881233	0.850181
467	67	0.932044		467	0.932044	0.850181
468	87	0.919499		468	0.919499	0.850181
469	237	0.713848		469	0.713848	0.850181
470	230	0.563319		470	0.563319	0.850181
471	268	0.462624		471	0.462624	0.850181
472	595	0.602552		472	0.602552	0.850181
473	307	0.672194		473	0.672194	0.850181
474	305	0.759644		474	0.759644	0.850181
475	1426	0.318532		475	0.318532	0.850181
476	754	0.481309		476	0.481309	0.850181
477	210	0.759423		477	0.759423	0.850181
478	70	0.933794		478	0.933794	0.850181
479	598	0.445999		479	0.445999	0.850181
480	-216	1.32318		480	1.32318	0.850181
481	46	0.964016		481	0.964016	0.850181
482	46	0.941352		482	0.941352	0.850181
483	-93	1.24634		483	1.24634	0.850181
484	109	0.856031		484	0.856031	0.850181
485	-62	1.06301		485	1.06301	0.850181
486	358	0.523188		486	0.523188	0.850181
487	310	0.52005		487	0.52005	0.850181
488	-225	1.79156		488	1.79156	0.850181
489	137	0.854754		489	0.854754	0.850181
490	114	0.873201		490	0.873201	0.850181
491	198	0.796175		491	0.796175	0.850181
492	536	0.273161		492	0.273161	0.850181
493	515	0.586296		493	0.586296	0.850181
494	112	0.860952		494	0.860952	0.850181
495	182	0.781455		495	0.781455	0.850181
496	-59	1.05765		496	1.05765	0.850181
497	174	0.760482		497	0.760482	0.850181
498	115	0.874844		498	0.874844	0.850181
499	10	0.983997		499	0.983997	0.850181
500	278	0.722172		500	0.722172	0.850181
501	422	0.475372		501	0.475372	0.850181
502	306	0.711794		502	0.711794	0.850181
503	-103	1.11225		503	1.11225	0.850181
504	126	0.902968		504	0.902968	0.850181
505	166	0.841321		505	0.841321	0.850181
506	72	0.937493		506	0.937493	0.850181
507	-17	1.04212		507	1.04212	0.850181
508	511	0.535746		508	0.535746	0.850181
509	542	0.535633		509	0.535633	0.850181
510	214	0.76588		510	0.76588	0.850181
511	325	0.711304		511	0.711304	0.850181
512	331	0.5554		512	0.5554	0.850181
513	118	0.886997		513	0.886997	0.850181
514	783	0.277389		514	0.277389	0.850181
515	337	0.656203		515	0.656203	0.850181
516	124	0.891794		516	0.891794	0.850181
517	220	0.796447		517	0.796447	0.850181
518	-162	1.1794		518	1.1794	0.850181
519	-91	1.136		519	1.136	0.850181
520	-216	1.25461		520	1.25461	0.850181
521	390	0.611592		521	0.611592	0.850181
522	-73	1.23987		522	1.23987	0.850181
523	304	0.691734		523	0.691734	0.850181
524	182	0.882336		524	0.882336	0.850181
525	6	0.994417		525	0.994417	0.850181
526	115	0.896847		526	0.896847	0.850181
527	416	0.764124		527	0.764124	0.850181
528	487	0.722464		528	0.722464	0.850181
529	396	0.692985		529	0.692985	0.850181
530	589	0.62563		530	0.62563	0.850181
531	-89	1.09959		531	1.09959	0.850181
532	149	0.862509		532	0.862509	0.850181
533	121	0.877851		533	0.877851	0.850181
534	84	0.920856		534	0.920856	0.850181
535	144	0.901015		535	0.901015	0.850181
536	83	0.915442		536	0.915442	0.850181
537	-59	1.05969		537	1.05969	0.850181
538	66	0.953818		538	0.953818	0.850181
539	51	0.966846		539	0.966846	0.850181
540	-154	1.15288		540	1.15288	0.850181
541	289	0.769411		541	0.769411	0.850181
542	200	0.80139		542	0.80139	0.850181
543	405	0.710497		543	0.710497	0.850181
544	408	0.659239		544	0.659239	0.850181
545	275	0.685445		545	0.685445	0.850181
546	-124	1.10839		546	1.10839	0.850181
547	41	0.96621		547	0.96621	0.850181
548	327	0.723427		548	0.723427	0.850181
549	53	0.875256		549	0.875256	0.850181
550	128	0.881165		550	0.881165	0.850181
551	216	0.626065		551	0.626065	0.850181
552	411	0.697057		552	0.697057	0.850181
553	368	0.662608		553	0.662608	0.850181
554	50	0.93602		554	0.93602	0.850181
555	43	0.937315		555	0.937315	0.850181
556	-86	1.15836		556	1.15836	0.850181
557	-82	1.0643		557	1.0643	0.850181
558	531	0.617845		558	0.617845	0.850181
559	195	0.723424		559	0.723424	0.850181
560	198	0.836014		560	0.836014	0.850181
561	168	0.717988		561	0.717988	0.850181
562	411	0.655978		562	0.655978	0.850181
563	468	0.710883		563	0.710883	0.850181
564	200	0.725652		564	0.725652	0.850181
565	254	0.759164		565	0.759164	0.850181
566	375	0.670836		566	0.670836	0.850181
567	435	0.572545		567	0.572545	0.850181
568	339	0.65751		568	0.65751	0.850181
569	215	0.864767		569	0.864767	0.850181
570	237	0.771507		570	0.771507	0.850181
571	194	0.662174		571	0.662174	0.850181
572	-149	1.22566		572	1.22566	0.850181
573	141	0.859756		573	0.859756	0.850181
574	-30	1.03423		574	1.03423	0.850181
575	172	0.807365		575	0.807365	0.850181
576	81	0.891999		576	0.891999	0.850181
577	70	0.937739		577	0.937739	0.850181
578	457	0.58681		578	0.58681	0.850181
579	44	0.93739		579	0.93739	0.850181
580	-83	1.07043		580	1.07043	0.850181
581	78	0.907101		581	0.907101	0.850181
582	44	0.922775		582	0.922775	0.850181
583	-62	1.12525		583	1.12525	0.850181
584	96	0.871113		584	0.871113	0.850181
585	478	0.69469		585	0.69469	0.850181
586	76	0.940112		586	0.940112	0.850181
587	214	0.819723		587	0.819723	0.850181
588	52	0.93728		588	0.93728	0.850181
589	471	0.663112		589	0.663112	0.850181
590	-61	1.08028		590	1.08028	0.850181
591	381	0.589435		591	0.589435	0.850181
592	64	0.946379		592	0.946379	0.850181
593	370	0.665854		593	0.665854	0.850181
594	224	0.802113		594	0.802113	0.850181
595	126	0.829624		595	0.829624	0.850181
596	23	0.972194		596	0.972194	0.850181
597	353	0.709195		597	0.709195	0.850181
598	302	0.7638		598	0.7638	0.850181
599	83	0.905528		599	0.905528	0.850181
600	164	0.892357		600	0.892357	0.850181

## Sheet: Fig 1c
FRET	Histogram Counts
-0.1	0
-0.05	0
0	0
0.05	0
0.1	0
0.15	0
0.2	0
0.25	0
0.3	0.103448
0.35	0.241379
0.4	0.103448
0.45	0.0689655
0.5	0.0689655
0.55	0.172414
0.6	0.137931
0.65	0.0344828
0.7	0.0689655
0.75	0
0.8	0
0.85	0
0.9	0
0.95	0
1	0
1.05	0

## Sheet: Fig 1d
Survival probability plot (time between exchanges)
30	1
30	0.965517
58	0.931034
59	0.896552
68	0.862069
85	0.827586
106	0.793103
107	0.758621
114	0.724138
123	0.689655
124	0.655172
134	0.586207
143	0.551724
149	0.517241
155	0.482759
171	0.448276
189	0.413793
238	0.37931
260	0.344828
279	0.310345
294	0.275862
304	0.241379
326	0.206897
352	0.172414
378	0.137931
398	0.103448
448	0.0689655
477	0.0344828
551	0
