# Supplementary material for: Nucleosome flipping drives kinetic proofreading and processivity by SWR1
Source: Nature. 2024 Nov 6;636(8041):251–7. doi: 10.1038/s41586-024-08152-y (PMC11618073; doi:10.1038/s41586-024-08152-y)
Supplement: Supplementary file 8 — Source Data Fig. 2 [file 41586_2024_8152_MOESM8_ESM.xlsx]

## Sheet: Fig 2b
Top panel			Bottom pannel
Time (s)	Intensity		Time (s)	FRET	HMM
0	-82.6128		0	0.0548774	0.089488
2	-141.693		2	0.104426	0.089488
4	190.462		4	0.0898917	0.089488
6	-74.7712		6	0.0255668	0.089488
8	68.3856		8	-0.116038	0.089488
10	-74.6912		10	0.0584459	0.089488
12	37.0128		12	0.0953638	0.089488
14	-2.6928		14	0.0731342	0.089488
16	-101.758		16	0.0204294	0.089488
18	-12.6896		18	0.0518726	0.089488
20	23.464		20	0.0380927	0.089488
22	30.9952		22	-0.0074423	0.089488
24	-39.616		24	0.0957758	0.089488
26	-1.9232		26	-0.00294011	0.089488
28	55.464		28	0.0289589	0.089488
30	42.0128		30	0.0525659	0.089488
32	94.2384		32	-0.0464964	0.089488
34	-24.928		34	0.094648	0.089488
36	-76.3056		36	0.106626	0.089488
38	17.6272		38	0.0216218	0.089488
40	-28.7552		40	-0.0207368	0.089488
42	-115.76		42	0.0250431	0.089488
44	46.0064		44	0.189831	0.089488
46	80.0752		46	0.0847177	0.089488
48	55.9216		48	0.0346043	0.089488
50	44.544		50	-0.0395712	0.089488
52	-22.9952		52	0.0116462	0.089488
54	21.4656		54	0.0898333	0.089488
56	-161.386		56	0.102615	0.089488
58	44.6224		58	0.0737666	0.089488
60	57.8528		60	0.129681	0.089488
62	-2.2256		62	-0.0319834	0.089488
64	-123.462		64	0.0407726	0.089488
66	-117.686		66	0.0430365	0.089488
68	76.3072		68	0.122389	0.089488
70	89.392		70	-0.0967292	0.089488
72	181.538		72	0.0238154	0.089488
74	8.5392		74	-0.0211203	0.089488
76	-52.0704		76	0.0377133	0.089488
78	8.152		78	0.0394702	0.089488
80	61.3136		80	0.0610905	0.089488
82	-26.2992		82	0.00311991	0.089488
84	11.3904		84	0.0959299	0.089488
86	15.3936		86	-0.075865	0.089488
88	-7.144		88	0.0245023	0.089488
90	-0.6832		90	0.102957	0.089488
92	9.3104		92	0.0100531	0.089488
94	81.928		94	0.0232142	0.089488
96	-20.7712		96	0.107761	0.089488
98	-10.3072		98	-0.0623332	0.089488
100	-23.8416		100	0.0600199	0.089488
102	-122.462		102	0.177643	0.089488
104	-86.2368		104	0.0909061	0.089488
106	-77.2992		106	0.0884547	0.089488
108	-95.7664		108	0.0518566	0.089488
110	97.3968		110	0.074843	0.089488
112	-122.461		112	0.202527	0.089488
114	-60.3824		114	-0.172195	0.089488
116	73.7728		116	0.256534	0.089488
118	-55.2304		118	0.194942	0.089488
120	-10.3008		120	0.264637	0.089488
122	16.936		122	0.0820047	0.089488
124	76.544		124	0.211639	0.089488
126	-13.848		126	0.0760498	0.089488
128	-42.4592		128	0.257918	0.089488
130	-54.8464		130	0.262137	0.089488
132	12.928		132	0.0945028	0.089488
134	53.5392		134	0.180886	0.089488
136	-17.6064		136	-0.0231763	0.089488
138	56.0768		138	-0.0494183	0.089488
140	92.3168		140	0.13277	0.089488
142	51.928		142	0.223897	0.089488
144	29.4688		144	0.0714068	0.089488
146	97.776		146	0.136188	0.089488
148	-114.85		148	0.0174843	0.089488
150	-87.5344		150	0.0638707	0.089488
152	853.922		152	0.226413	0.089488
154	776.166		154	0.0269817	0.089488
156	837.92		156	0.0374382	0.089488
158	931.92		158	0.179898	0.089488
160	1031.23		160	0.0484591	0.089488
162	1094.24		162	0.0870408	0.089488
164	805.458		164	0.188751	0.089488
166	932.315		166	0.325969	0.089488
168	936.16		168	0.0331273	0.089488
170	850.531		170	0.100658	0.089488
172	848.149		172	0.109926	0.089488
174	935.552		174	0.0489199	0.089488
176	890.621		176	0.130345	0.089488
178	735.627		178	0.184806	0.089488
180	907.541		180	0.101984	0.089488
182	802.698		182	0.19809	0.089488
184	865.085		184	0.0911631	0.089488
186	770.696		186	0.10929	0.089488
188	943.229		188	0.202585	0.089488
190	895.93		190	0.133801	0.089488
192	797.008		192	0.133136	0.089488
194	775.466		194	0.11135	0.089488
196	951.547		196	0.152634	0.089488
198	920.373		198	0.21287	0.089488
200	962.918		200	0.157277	0.089488
202	879.237		202	-0.0357465	0.089488
204	954.312		204	0.107509	0.089488
206	756.55		206	0.236918	0.089488
208	902.384		208	0.160813	0.089488
210	831.699		210	-0.0146981	0.089488
212	921.848		212	0.241143	0.089488
214	729.539		214	0.135036	0.089488
216	1077.46		216	0.195835	0.089488
218	956.862		218	0.164771	0.089488
220	1082.15		220	-0.0136205	0.089488
222	947.698		222	0.101805	0.089488
224	968.854		224	0.124218	0.089488
226	995.083		226	0.282815	0.089488
228	801.23		228	0.172187	0.089488
230	977.85		230	0.495608	0.476101
232	936.624		232	0.375365	0.476101
234	990.77		234	0.453648	0.476101
236	817.706		236	0.508227	0.476101
238	880.31		238	0.476465	0.476101
240	829.011		240	0.470693	0.476101
242	807.699		242	0.50476	0.476101
244	981.621		244	0.574527	0.476101
246	977.622		246	0.439425	0.476101
248	907.157		248	0.528641	0.476101
250	885.008		250	0.417959	0.476101
252	849.474		252	0.468752	0.476101
254	734.238		254	0.796399	0.476101
256	778.472		256	0.533885	0.476101
258	943.467		258	0.531479	0.476101
260	782.848		260	0.436989	0.476101
262	926.08		262	0.470078	0.476101
264	894.621		264	0.596085	0.476101
266	817.008		266	0.313254	0.476101
268	859.694		268	0.480055	0.476101
270	883.928		270	0.564272	0.476101
272	1043.01		272	0.37625	0.476101
274	953.466		274	0.412926	0.476101
276	724.155		276	0.606738	0.476101
278	930.16		278	0.495505	0.476101
280	959.238		280	0.42999	0.476101
282	982.237		282	0.591554	0.476101
284	1039.39		284	0.444225	0.476101
286	1093.15		286	0.526224	0.476101
288	1647.32		288	0.460279	0.476101
290	967.622		290	0.554139	0.476101
292	1019.23		292	0.572745	0.476101
294	877.003		294	0.645336	0.476101
296	876.469		296	0.481088	0.476101
298	784.318		298	0.431802	0.476101
300	895.235		300	0.448767	0.476101
302	756.779		302	0.469902	0.476101
304	815.466		304	0.529029	0.476101
306	891.992		306	0.450989	0.476101
308	870.235		308	0.52404	0.476101
310	1005.7		310	0.506769	0.476101
312	901.234		312	0
314	830.086		314	0
316	918.384		316	0
318	870.699		318	0
320	867.701		320	0
322	830.627		322	0
324	787.088		324	0
326	963.386		326	0
328	923.917		328	0
330	887.706		330	0.542231	0.476101
332	858.456		332	0.491524	0.476101
334	965.011		334	0.374804	0.476101
336	768.251		336	0.324609	0.476101
338	803.629		338	0.341217	0.476101
340	1016.01		340	0.370447	0.476101
342	946.539		342	0.487938	0.476101
344	789.928		344	0.456202	0.476101
346	958.997		346	0.428128	0.476101
348	838.168		348	0.381681	0.476101
350	948.314		350	0.467564	0.476101
352	861.845		352	0.493466	0.476101
354	714.008		354	0.61497	0.476101
356	781.619		356	0.327777	0.476101
358	836.464		358	0.464967	0.476101
360	842.616		360	0.481598	0.476101
362	664.162		362	0.501077	0.476101
364	-103.69		364	0.441595	0.476101
366	38.0896		366	0.23614	0.476101
368	-8.4512		368	0.604425	0.476101
370	76.1568		370	0.431891	0.476101
372	19.0016		372	0.509961	0.476101
374	53.16		374	0.525206	0.476101
376	-81.5424		376	0.436282	0.476101
378	3.5472		378	0.416647	0.476101
380	60.9184		380	0.419067	0.476101
382	-64.072		382	0.355873	0.476101
384	48.848		384	0.623609	0.476101
386	7.0128		386	0.473309	0.476101
388	-60.5376		388	0.557057	0.476101
390	-6.608		390	0.509369	0.476101
392	-56.1568		392	0.362563	0.476101
394	-25.9904		394	0.589078	0.476101
396	-118.611		396	0.439815	0.476101
398	47.6944		398	0.443502	0.476101
400	-85.68		400	0.402973	0.476101
402	57.1568		402	0.333424	0.476101
404	13.6288		404	0.420956	0.476101
406	-45.6112		406	0.400494	0.476101
408	50.784		408	0.441805	0.476101
410	-8.384		410	0.261941	0.476101
412	-49.3808		412	0.636303	0.476101
414	6.0016		414	0.461637	0.476101
416	-39.4656		416	0.334072	0.476101
418	-29.6192		418	0.460013	0.476101
420	70.6192		420	0.67774	0.476101
422	75.3152		422	0.573242	0.476101
424	-61.5376		424	0.645343	0.476101
426	-4.768		426	0.499455	0.476101
428	-27.8416		428	0.506263	0.476101
430	43.8512		430	0.518967	0.476101
432	-80.8464		432	0.405677	0.476101
434	-16.1536		434	0.557937	0.476101
436	-41.6832		436	0.452261	0.476101
438	-103.533		438	0.435904	0.476101
440	57.6192		440	0.567918	0.476101
442	26.6208		442	0.293002	0.476101
444	-8.9216		444	0.603459	0.476101
446	0.392		446	0.346046	0.476101
448	-53.92		448	0.530413	0.476101
450	-93.1456		450	0.482407	0.476101
452	116.773		452	0.385535	0.476101
454	-222.381		454	0.445935	0.476101
456	90.2256		456	0.512228	0.476101
458	25.9328		458	0.431029	0.476101
460	-128.078		460	0.50105	0.476101
462	-83.8432		462	0.496203	0.476101
464	-209.915		464	0.54278	0.476101
466	45.8528		466	0.634192	0.476101
468	-84.7712		468	0.550167	0.476101
470	-114.31		470	0.53951	0.476101
472	26.0816		472	0.600825	0.476101
474	-4.5408		474	0.310074	0.476101
476	-6.0688		476	0.409908	0.476101
478	26.9968		478	0.15163	0.476101
480	-33.08		480	0.444169	0.476101
482	11.2384		482	0.52463	0.476101
484	-7.7632		484	0.537397	0.476101
486	-3.144		486	0.380786	0.476101
488	29.8528		488	0.41143	0.476101
490	-12.3024		490	0.523393	0.476101
492	-47.1456		492	0.402624	0.476101
494	-131.386		494	0.286988	0.476101
496	-37.0016		496	0.573308	0.476101
498	-6.928		498	0.652384	0.476101
500	69.0128		500	0.469385	0.476101
502	-21.768		502	0.387772	0.476101
504	-65.8416		504	0.489303	0.476101
506	6.3888		506	0.292014	0.476101
508	-63.6832		508	0.450188	0.476101
510	-174.158		510	0.480755	0.476101
512	-211.992		512	0.47479	0.476101
514	-99.6848		514	0.439999	0.476101
516	-41.6896		516	0.515175	0.476101
518	-11.232		518	0.48808	0.476101
520	-20.1552		520	0.413668	0.476101
522	-67.688		522	0.605074	0.476101
524	-116.77		524	0.651827	0.476101
526	-114.774		526	0.512298	0.476101
528	-9.9248		528	0.529698	0.476101
530	-126.462		530	0.598894	0.476101
532	-19.92		532	0.486561	0.476101
534	-112.837		534	0.404172	0.476101
536	-139.299		536	0	0.476101
538	-38.2224		538	0
540	-80.6848		540	0
542	-151.918		542	0
544	-68.0704		544	0
546	29.1504		546	0
548	7.0016		548	0
550	26.0784		550	0
552	64.2304		552	0
554	-53.1408		554	0
556	-128.616		556	0
558	47.0032		558	0
560	-6.9936		560	0
562	-33.8304		562	0
564	-47.3712		564	0
566	-31.7712		566	0
568	-101.837		568	0
570	-8.2992		570	0
572	-62.4512		572	0
574	-33.92		574	0
576	21.392		576	0
578	-107.606		578	0
580	11.0816		580	0
582	84.6864		582	0
584	-115.155		584	0
586	-97.9872		586	0
588	-31.224		588	0
590	42.5408		590	0
592	-66.84		592	0
594	-93.456		594	0
596	62.232		596	0
598	27.7632		598	0
600	61.3136		600	0

## Sheet: Fig 2c
Surivial probability plot for first exchange
0	1
2	0.9375
4	0.875
6	0.8125
8	0.75
10	0.71875
16	0.625
18	0.59375
22	0.5625
24	0.53125
28	0.5
30	0.46875
34	0.4375
38	0.40625
40	0.375
44	0.3125
46	0.28125
54	0.25
56	0.21875
78	0.1875
100	0.15625
104	0.125
144	0.09375
222	0.0625
272	0.03125
274	0

## Sheet: Fig 2d
Top panel			Bottom pannel
Time (s)	Intensity		Time (s)	FRET	HMM
0	52.2416		0	0.109133	0.08046
2	18.1536		2	0.0926545	0.08046
4	-28.5248		4	0.0505217	0.08046
6	-47.6832		6	0.0914298	0.08046
8	-45.0048		8	0.0691775	0.08046
10	-36.2992		10	0.0654712	0.08046
12	-13.456		12	0.0459904	0.08046
14	-115.528		14	0.105581	0.08046
16	-130.914		16	0.117365	0.08046
18	-111.917		18	0.14047	0.08046
20	25.7024		20	0.153778	0.08046
22	108.621		22	0.111761	0.08046
24	48.7136		24	0.0414545	0.08046
26	131.464		26	0.0719037	0.08046
28	-58.6144		28	0.0946377	0.08046
30	39.704		30	0.0686641	0.08046
32	58.3104		32	0.0781118	0.08046
34	6.7776		34	0.0648323	0.08046
36	65.3856		36	0.0751231	0.08046
38	84.0832		38	0.0151561	0.08046
40	13.0064		40	0.0754861	0.08046
42	-11.6736		42	0.0572568	0.08046
44	2.4608		44	0.0244434	0.08046
46	25.32		46	0.0582562	0.08046
48	122.776		48	0.0125112	0.08046
50	231.848		50	0.145891	0.08046
52	3.3936		52	0.11298	0.08046
54	-22.216		54	0.0734424	0.08046
56	-23.1408		56	-0.0359495	0.08046
58	47.7792		58	0.0257155	0.08046
60	-102.453		60	0.0370804	0.08046
62	50.7776		62	0.0779751	0.08046
64	70.544		64	0.0645089	0.08046
66	-183.294		66	0.0506542	0.08046
68	6.7776		68	0.107424	0.08046
70	23.4608		70	0.0996563	0.08046
72	55.0048		72	0.0506848	0.08046
74	-80.2992		74	0.0462445	0.08046
76	-41.3792		76	0.0380542	0.08046
78	-15.4624		78	0.0954472	0.08046
80	10.7008		80	0.0368183	0.08046
82	22.4		82	0.090376	0.08046
84	44.9312		84	0.00786521	0.08046
86	-16.7568		86	0.0982069	0.08046
88	-29.3072		88	0.031958	0.08046
90	-67.4464		90	0.0902251	0.08046
92	-45.9984		92	0.040721	0.08046
94	141.776		94	0.0294164	0.08046
96	-93.4496		96	0.0487812	0.08046
98	-4.1456		98	0.0502452	0.08046
100	652.008		100	0.0835253	0.08046
102	1381.31		102	0.299214	0.08046
104	1413.47		104	0.243516	0.08046
106	2883.16		106	0.328028	0.08046
108	2092.33		108	0.605148	0.593372
110	1729.78		110	0.613287	0.593372
112	1513.63		112	0.604768	0.593372
114	1676.01		114	0.546845	0.593372
116	1710.63		116	0.618793	0.593372
118	1600.24		118	0.699949	0.593372
120	1631.32		120	0.641585	0.593372
122	1746.79		122	0.594887	0.593372
124	1744.48		124	0.461213	0.593372
126	1559.78		126	0.651764	0.593372
128	1841.31		128	0.592259	0.593372
130	1790.17		130	0.681082	0.593372
132	1618.54		132	0.663679	0.593372
134	2002.48		134	0.585873	0.593372
136	1713.24		136	0.599414	0.593372
138	1708.33		138	0.55013	0.593372
140	1776.01		140	0.693527	0.593372
142	1703.71		142	0.630227	0.593372
144	1672.17		144	0.571801	0.593372
146	1576.01		146	0.652394	0.593372
148	1448.09		148	0.555635	0.593372
150	1845.55		150	0.611251	0.593372
152	1835.94		152	0.621684	0.593372
154	1722.92		154	0.63605	0.593372
156	1655.77		156	0.560436	0.593372
158	1599.47		158	0.610917	0.593372
160	1626.4		160	0.587536	0.593372
162	1943.94		162	0.501025	0.593372
164	1890.16		164	0.611864	0.593372
166	1556.69		166	0.536031	0.593372
168	1412.86		168	0.683024	0.593372
170	1376.48		170	0.450599	0.593372
172	1347.85		172	0.644496	0.593372
174	1398.7		174	0.676343	0.593372
176	1644.63		176	0.573804	0.593372
178	1603.71		178	0.588019	0.593372
180	1806.17		180	0.600634	0.593372
182	1772.55		182	0.584219	0.593372
184	1436.78		184	0.510861	0.593372
186	1899.09		186	0.499355	0.593372
188	1603.09		188	0.564919	0.593372
190	1554.16		190	0.523286	0.593372
192	1510.78		192	0.68475	0.593372
194	1243.16		194	0.602625	0.593372
196	1490.79		196	0.657032	0.593372
198	1551.78		198	0.632669	0.593372
200	1511.56		200	0.574532	0.593372
202	1441.31		202	0.523298	0.593372
204	1608.63		204	0.4667	0.593372
206	1712.55		206	0.573119	0.593372
208	1839.32		208	0.543008	0.593372
210	1595.78		210	0.663406	0.593372
212	1590.09		212	0.440676	0.593372
214	1915.48		214	0.536249	0.593372
216	1788.87		216	0.58863	0.593372
218	1484.32		218	0.615521	0.593372
220	1878.55		220	0.504529	0.593372
222	1453.32		222	0.556773	0.593372
224	1875.08		224	0.596023	0.593372
226	1709.23		226	0.626531	0.593372
228	1850.49		228	0.631749	0.593372
230	1785.95		230	0.611549	0.593372
232	1340.78		232	0.44985	0.593372
234	1746.85		234	0.626555	0.593372
236	1747.16		236	0.554388	0.593372
238	1983.09		238	0.593842	0.593372
240	1632.34		240	0.870839	0.993843
242	1750.41		242	0.86736	0.993843
244	1740.77		244	0.976742	0.993843
246	1710.47		246	0.716509	0.593372
248	1730.86		248	0.663044	0.593372
250	1783.02		250	0.696562	0.593372
252	1711.31		252	0.595018	0.593372
254	1848.95		254	0.518721	0.593372
256	1801.55		256	0.70018	0.593372
258	1801.63		258	0.975407	0.993843
260	1756.86		260	0.853882	0.993843
262	1656.4		262	0.806004	0.993843
264	1812.16		264	1.18313	0.993843
266	1680.08		266	0.836867	0.993843
268	1715.86		268	0.924942	0.993843
270	1636.01		270	0.826116	0.993843
272	1631.94		272	1.26149	0.993843
274	1756.86		274	0.945767	0.993843
276	1621.63		276	1.10348	0.993843
278	1207.41		278	1.04629	0.993843
280	1391.16		280	0.922784	0.993843
282	1510.01		282	0.832886	0.993843
284	1376.47		284	0.888728	0.993843
286	1430.09		286	0.976158	0.993843
288	1619.55		288	0.926232	0.993843
290	1851		290	1.09836	0.993843
292	1908.94		292	1.00383	0.993843
294	1768.63		294	1.13024	0.993843
296	1677.09		296	0.870607	0.993843
298	1629.17		298	0.988824	0.993843
300	1774.71		300	1.1221	0.993843
302	1683.01		302	1.11704	0.993843
304	1791.78		304	0.989973	0.993843
306	1765.62		306	0.908912	0.993843
308	1602.94		308	1.01671	0.993843
310	1692.48		310	0.901484	0.993843
312	1735.02		312	0.794714	0.993843
314	1672.24		314	1.00575	0.993843
316	1648.48		316	1.01893	0.993843
318	1808.94		318	0.75284	0.993843
320	1736.63		320	0.938632	0.993843
322	1896.71		322	1.0189	0.993843
324	1548.63		324	1.22377	0.993843
326	1935.79		326	1.34136	0.993843
328	1725.48		328	1.26155	0.993843
330	1666.54		330	0.964783	0.993843
332	1911.09		332	1.08749	0.993843
334	1497.32		334	0.995988	0.993843
336	1698.09		336	1.03825	0.993843
338	1685.85		338	0.944541	0.993843
340	1697		340	1.02461	0.993843
342	1742.63		342	0.910686	0.993843
344	1775.16		344	0.976036	0.993843
346	1748.78		346	0.882994	0.993843
348	1842.39		348	0.924863	0.993843
350	1715.94		350	1.0095	0.993843
352	1786.01		352	1.06408	0.993843
354	1778.32		354	1.32097	0.993843
356	1886.24		356	1	0.993843
358	1821.55		358	0.798627	0.993843
360	1776.95		360	1.05243	0.993843
362	1832.17		362	1.0762	0.993843
364	1595.24		364	0.913127	0.993843
366	1850.94		366	1.01632	0.993843
368	1579.7		368	0.619956	0.593372
370	1748.01		370	0.797312	0.593372
372	1599.39		372	0.617514	0.593372
374	1747.02		374	0.872333	0.993843
376	1527.55		376	1.14381	0.993843
378	1786.54		378	1.38866	0.993843
380	1511.4		380	1.07631	0.993843
382	1524.47		382	1.1301	0.993843
384	1877.93		384	0.972216	0.993843
386	1707.86		386	1.06955	0.993843
388	1874.16		388	0.90469	0.993843
390	1415.7		390	0.98545	0.993843
392	1945.85		392	0.955134	0.993843
394	1476.01		394	0.965815	0.993843
396	1926.56		396	1.04086	0.993843
398	1785.08		398	0.862484	0.993843
400	1565.62		400	1.09525	0.993843
402	1787.24		402	1.13465	0.993843
404	1520		404	1.10606	0.993843
406	1709.16		406	0.968333	0.993843
408	1808.48		408	0.93567	0.993843
410	1920.55		410	0.896554	0.993843
412	1652.71		412	1.03476	0.993843
414	1816.94		414	1.03214	0.993843
416	1703.94		416	1.07451	0.993843
418	1810.86		418	0.908276	0.993843
420	1885.71		420	0.955231	0.993843
422	1925.01		422	1.26203	0.993843
424	1696.77		424	1	0.993843
426	1537.32		426	0.994252	0.993843
428	1571.17		428	0.952189	0.993843
430	1492.78		430	1.09873	0.993843
432	1526		432	1.18318	0.993843
434	1602.55		434	0.988362	0.993843
436	1735.01		436	0.984115	0.993843
438	1661.32		438	1.10807	0.993843
440	1741.87		440	1.03855	0.993843
442	1698.47		442	0.972343	0.993843
444	1773.24		444	1.16053	0.993843
446	2116.47		446	1.00636	0.993843
448	2304.94		448	1.12729	0.993843
450	1594.02		450	0.984479	0.993843
452	1613.08		452	0.948176	0.993843
454	1546.25		454	1.11434	0.993843
456	1762.71		456	1.08835	0.993843
458	1627.46		458	1.14882	0.993843
460	1379.78		460	1.09393	0.993843
462	1514.31		462	0.982885	0.993843
464	1500.41		464	0.915824	0.993843
466	1233.09		466	1	0.993843
468	1405.93		468	0.914737	0.993843
470	1586.47		470	1.07776	0.993843
472	1609.93		472	0.975103	0.993843
474	1463.56		474	0.972969	0.993843
476	1602.4		476	1.07796	0.993843
478	1650.86		478	1.01112	0.993843
480	1837.64		480	0.933822	0.993843
482	1880.24		482	1.1209	0.993843
484	2153.71		484	0.827934	0.993843
486	1870.4		486	0.995905	0.993843
488	1835.48		488	1.01525	0.993843
490	1729.17		490	1.15058	0.993843
492	1746.78		492	1.0182	0.993843
494	1717.24		494	0.94174	0.993843
496	1769.4		496	0.984939	0.993843
498	1683.87		498	0.9549	0.993843
500	1760.02		500	1.02432	0.993843
502	1779.32		502	1.06274	0.993843
504	1787.48		504	0.939247	0.993843
506	1813.93		506	0.86656	0.993843
508	1665.65		508	0.980287	0.993843
510	1822.71		510	0.95159	0.993843
512	1711.79		512	1.00233	0.993843
514	1549.39		514	0.941908	0.993843
516	1772.01		516	0.828929	0.993843
518	1643.17		518	1.02744	0.993843
520	1792.31		520	0.85042	0.993843
522	1714.47		522	0.946097	0.993843
524	1610.32		524	1.0587	0.993843
526	1819.25		526	0.9201	0.993843
528	1813.85		528	0.994507	0.993843
530	1796.39		530	1.13993	0.993843
532	1704.55		532	0.863254	0.993843
534	1493.63		534	1.11362	0.993843
536	1804.78		536	0.977701	0.993843
538	1679.25		538	1.1052	0.993843
540	1778.47		540	1.02427	0.993843
542	1444.32		542	0.929181	0.993843
544	1472.55		544	0.900521	0.993843
546	1724.55		546	0.927158	0.993843
548	1737.64		548	0.92423	0.993843
550	1836.47		550	0.945269	0.993843
552	1690.32		552	0.928546	0.993843
554	1948.55		554	0.971774	0.993843
556	1598.55		556	1.01394	0.993843
558	1298.41		558	0.95184	0.993843
560	1577.47		560	1.05677	0.993843
562	1756.79		562	0.876322	0.993843
564	1634.56		564	1.10978	0.993843
566	1602.92		566	1.13068	0.993843
568	1607.55		568	0.857762	0.993843
570	1525.7		570	1.0951	0.993843
572	1813.7		572	0.975997	0.993843
574	1741.55		574	1.01694	0.993843
576	1620.78		576	0.917881	0.993843
578	1718.93		578	1.07874	0.993843
580	1769.63		580	0.941809	0.993843
582	1706.55		582	0.932921	0.993843
584	1707.24		584	0.995442	0.993843
586	1633.93		586	1.01963	0.993843
588	1613.78		588	0.932334	0.993843
590	1547.93		590	0.985781	0.993843
592	1600.64		592	1.06596	0.993843
594	1580.56		594	1	0.993843
596	1807.17		596	0.953836	0.993843
598	1864.93		598	1.01494	0.993843
600	1793.16		600	1.03508	0.993843
602	1848.86		602	0.943593	0.993843
604	1830.01		604	1.13596	0.993843
606	1810.93		606	1.09122	0.993843
608	1759.63		608	1.1147	0.993843
610	2067.63		610	0.927045	0.993843
612	1875.4		612	1.03162	0.993843
614	1666.86		614	1.16715	0.993843
616	1564.46		616	1.05862	0.993843
618	1704.01		618	1.07983	0.993843
620	1780.63		620	0.966964	0.993843
622	1696.46		622	1.57968	0.993843
624	1569.56		624	1.05638	0.993843
626	2004.24		626	0.929482	0.993843
628	1671.63		628	1.06173	0.993843
630	1581.63		630	0.845977	0.993843
632	1604.32		632	1.06958	0.993843
634	1652.85		634	0.981783	0.993843
636	1464.78		636	0.974829	0.993843
638	1825.86		638	0.809972	0.993843
640	1541.85		640	1.10707	0.993843
642	1981.55		642	1.00588	0.993843
644	2028.48		644	1.03115	0.993843
646	2047.78		646	0.952099	0.993843
648	1756.71		648	0.845218	0.993843
650	1919.94		650	1.01133	0.993843
652	1743.62		652	1.06479	0.993843
654	1849.7		654	0.986321	0.993843
656	1925.56		656	1.10234	0.993843
658	1943.77		658	0.890766	0.993843
660	2120.47		660	1.06417	0.993843
662	1962.01		662	1.0908	0.993843
664	1459.78		664	0.896861	0.993843
666	1665.55		666	0.968283	0.993843
668	1484.63		668	0.951757	0.993843
670	1524.86		670	0.857913	0.993843
672	1771.85		672	1.01019	0.993843
674	1636.57		674	1.07947	0.993843
676	1434.46		676	1.05031	0.993843
678	1678.93		678	0.926428	0.993843
680	1683.56		680	0.980462	0.993843
682	2011.72		682	0.802532	0.993843
684	1776.4		684	0.991009	0.993843
686	1740.16		686	1.10929	0.993843
688	1741.94		688	1.04817	0.993843
690	1815.09		690	0.841505	0.993843
692	1967.16		692	0.975447	0.993843
694	1862.39		694	0.862434	0.993843
696	1865.4		696	0.997979	0.993843
698	1785.24		698	1.017	0.993843
700	1637.02		700	1.01799	0.993843
702	1582.09		702	0.859716	0.993843
704	1629.47		704	0.906642	0.993843
706	1816.55		706	1.01662	0.993843
708	1775.47		708	1.11629	0.993843
710	1716.55		710	1.04462	0.993843
712	1737.62		712	1.24548	0.993843
714	1803.56		714	1.00606	0.993843
716	1843.87		716	1.18677	0.993843
718	1802.55		718	1.02539	0.993843
720	1711.63		720	1.16621	0.993843
722	1819.24		722	0.982294	0.993843
724	1698.32		724	1.13726	0.993843
726	1512.63		726	0.931599	0.993843
728	1559.94		728	0.90074	0.993843
730	1611.09		730	0.971329	0.993843
732	1494.4		732	1.00848	0.993843
734	1550.71		734	1.04995	0.993843
736	1496.08		736	1.03908	0.993843
738	1476.47		738	0.993006	0.993843
740	1506.63		740	1.11079	0.993843
742	1443.48		742	1.06915	0.993843
744	1585.93		744	1.00662	0.993843
746	1616.09		746	1.12943	0.993843
748	1721.46		748	1.05395	0.993843
750	1749.71		750	0.916307	0.993843
752	1585.69		752	0.707663	0.993843
754	1575.16		754	0.937101	0.993843
756	1347.94		756	0.873463	0.993843
758	1489.55		758	0.83913	0.993843
760	1634.39		760	0.808833	0.993843
762	1233.25		762	0.878546	0.993843
764	635.237		764	0.83675	0.993843
766	-8.2896		766	0.927589	0.993843
768	-127.069		768	0.877986	0.993843
770	31.3072		770	0.926467	0.993843
772	-2.4464		772	0.91591	0.993843
774	-34.9888		774	0.952112	0.993843
776	-3.6928		776	1.01563	0.993843
778	-69.9104		778	0.980543	0.993843
780	-58.2976		780	1.10463	0.993843
782	-54.3728		782	0.876678	0.993843
784	36.9232		784	1.03846	0.993843
786	-93.0544		786	1.01575	0.993843
788	-68.7616		788	0.964575	0.993843
790	-74.5424		790	0.944947	0.993843
792	-176.688		792	0.993339	0.993843
794	-14.0032		794	0.852664	0.993843
796	240.021		796	1.09588	0.993843
798	190.618		798	1.00809	0.993843
800	4.7728		800	0.985262	0.993843
802	17.704		802	0.881372	0.993843
804	-85.5392		804	0.884977	0.993843
806	15.7744		806	1.30294	0.993843
808	176.381		808	0.99039	0.993843
810	53.6304		810	0.981984	0.993843
812	51.472		812	1.03231	0.993843
814	-39.8352		814	1.15916	0.993843
816	28.0832		816	1.06379	0.993843
818	-37.376		818	1.00632	0.993843
820	-10.9936		820	0.856072	0.993843
822	-104.381		822	0.8634	0.993843
824	34.8592		824	1.18606	0.993843
826	58.464		826	0.974368	0.993843
828	17.4		828	1.03433	0.993843
830	38.2416		830	0.982114	0.993843
832	35.7632		832	0.782189	0.993843
834	138.163		834	1.07109	0.993843
836	44.0096		836	0.902878	0.993843
838	-104.918		838	0.984131	0.993843
840	-60.064		840	0.845514	0.993843
842	-69.2976		842	0.916166	0.993843
844	-82.216		844	1.01777	0.993843
846	-147.912		846	1.05417	0.993843
848	-104.608		848	1.04759	0.993843
850	-15.5328		850	0.914185	0.993843
852	77.1568		852	1.02884	0.993843
854	5.6272		854	0.965761	0.993843
856	-93.6144		856	0.839445	0.993843
858	-98.6		858	1.08394	0.993843
860	-80.8464		860	1.04448	0.993843
862	53.3168		862	0.944973	0.993843
864	33.2448		864	0.977326	0.993843
866	-71.7584		866	0.903155	0.993843
868	52.936		868	0.926941	0.993843
870	15.4624		870	0.889365	0.993843
872	-126.99		872	0.9058	0.993843
874	-50.5936		874	1.0611	0.993843
876	15.8592		876	1.00419	0.993843
878	79.248		878	0.872831	0.993843
880	2.6256		880	0.902362	0.993843

## Sheet: Fig 2e
Surivial probability plot for second exchange
0	1
20	0.96
28	0.92
30	0.88
70	0.84
72	0.8
82	0.76
112	0.72
130	0.68
132	0.64
136	0.6
150	0.52
152	0.48
162	0.44
192	0.4
212	0.36
234	0.32
242	0.28
252	0.2
326	0.16
458	0.12
488	0.08
638	0.04
770	0
