# Supplementary material for: Nucleosome flipping drives kinetic proofreading and processivity by SWR1
Source: Nature. 2024 Nov 6;636(8041):251–7. doi: 10.1038/s41586-024-08152-y (PMC11618073; doi:10.1038/s41586-024-08152-y)
Supplement: Supplementary file 9 — Source Data Fig. 3 [file 41586_2024_8152_MOESM9_ESM.xlsx]

## Sheet: Fig 3b
Top panel (proximal)				Middle panel (distal)				Bottom pannel (dynamic)
Time(s)	FRET	HMM		Time(s)	FRET	HMM		Time(s)	FRET	HMM
16	0.41231			16	0.191845			16	0.183305	0.092106
16.1	0.329562			16.1	0.134226			16.1	0.259114	0.092106
16.2	0.23968	0.391059		16.2	0.11908			16.2	0.200385	0.092106
16.3	0.296355	0.391059		16.3	0.0115116	0.091748		16.3	0.109086	0.092106
16.4	0.321352	0.391059		16.4	-0.0194497	0.091748		16.4	0.0843862	0.092106
16.5	0.312006	0.391059		16.5	0.0467885	0.091748		16.5	0.0482803	0.092106
16.6	0.395879	0.391059		16.6	0.0861584	0.091748		16.6	0.190559	0.092106
16.7	0.431115	0.391059		16.7	0.106771	0.091748		16.7	0.100738	0.092106
16.8	0.349091	0.391059		16.8	0.112598	0.091748		16.8	0.277691	0.435167
16.9	0.299522	0.391059		16.9	0.118348	0.091748		16.9	0.454136	0.435167
17	0.372926	0.391059		17	0.154291	0.091748		17	0.335185	0.435167
17.1	0.308455	0.391059		17.1	0.125926	0.091748		17.1	0.431629	0.435167
17.2	0.466924	0.391059		17.2	0.00829764	0.091748		17.2	0.492	0.435167
17.3	0.347797	0.391059		17.3	0.0414444	0.091748		17.3	0.422641	0.435167
17.4	0.47717	0.391059		17.4	0.142896	0.091748		17.4	0.505706	0.435167
17.5	0.368345	0.391059		17.5	0.0451622	0.091748		17.5	0.379683	0.435167
17.6	0.313441	0.391059		17.6	0.10151	0.091748		17.6	0.336391	0.435167
17.7	0.344075	0.391059		17.7	0.109734	0.091748		17.7	0.411238	0.435167
17.8	0.381058	0.391059		17.8	0.0848471	0.091748		17.8	0.537884	0.435167
17.9	0.351912	0.391059		17.9	0.152988	0.091748		17.9	0.356366	0.435167
18	0.375844	0.391059		18	0.0491573	0.091748		18	0.426865	0.435167
18.1	0.461937	0.391059		18.1	0.144963	0.091748		18.1	0.465778	0.435167
18.2	0.3038	0.391059		18.2	0.0484327	0.091748		18.2	0.430686	0.435167
18.3	0.294049	0.391059		18.3	0.186089	0.091748		18.3	0.425344	0.435167
18.4	0.336373	0.391059		18.4	0.0233404	0.091748		18.4	0.478682	0.435167
18.5	0.324958	0.391059		18.5	0.1105	0.091748		18.5	0.375197	0.435167
18.6	0.394549	0.391059		18.6	0.0998985	0.091748		18.6	0.434734	0.435167
18.7	0.272218	0.391059		18.7	0.114748	0.091748		18.7	0.408833	0.435167
18.8	0.320911	0.391059		18.8	0.0409276	0.091748		18.8	0.269312	0.435167
18.9	0.342909	0.391059		18.9	0.169942	0.091748		18.9	0.331506	0.435167
19	0.343042	0.391059		19	0.126281	0.091748		19	0.339934	0.435167
19.1	0.274112	0.391059		19.1	0.0553034	0.091748		19.1	0.543884	0.435167
19.2	0.42473	0.391059		19.2	0.0626083	0.091748		19.2	0.39991	0.435167
19.3	0.369729	0.391059		19.3	0.0625907	0.091748		19.3	0.330756	0.435167
19.4	0.399213	0.391059		19.4	0.10467	0.091748		19.4	0.389323	0.435167
19.5	0.376187	0.391059		19.5	0.0678788	0.091748		19.5	0.355351	0.435167
19.6	0.471852	0.391059		19.6	0.17267	0.091748		19.6	0.39652	0.435167
19.7	0.434472	0.391059		19.7	0.0510316	0.091748		19.7	0.402578	0.435167
19.8	0.405318	0.391059		19.8	0.0430449	0.091748		19.8	0.568705	0.435167
19.9	0.309006	0.391059		19.9	0.0955697	0.091748		19.9	0.457475	0.435167
20	0.332069	0.391059		20	0.135435	0.091748		20	0.493811	0.435167
20.1	0.351278	0.391059		20.1	0.177462	0.091748		20.1	0.476871	0.435167
20.2	0.432105	0.391059		20.2	0.0410511	0.091748		20.2	0.523683	0.435167
20.3	0.415895	0.391059		20.3	0.0992068	0.091748		20.3	0.470233	0.435167
20.4	0.324105	0.391059		20.4	0.119981	0.091748		20.4	0.408659	0.435167
20.5	0.365769	0.391059		20.5	0.177335	0.091748		20.5	0.48186	0.435167
20.6	0.409065	0.391059		20.6	0.130662	0.091748		20.6	0.459838	0.435167
20.7	0.378824	0.391059		20.7	0.11716	0.091748		20.7	0.402	0.435167
20.8	0.463282	0.391059		20.8	0.0206036	0.091748		20.8	0.366615	0.435167
20.9	0.538063	0.391059		20.9	0.113353	0.091748		20.9	0.551894	0.435167
21	0.501804	0.391059		21	0.0885667	0.091748		21	0.336198	0.435167
21.1	0.404208	0.391059		21.1	0.079318	0.091748		21.1	0.423301	0.435167
21.2	0.3593	0.391059		21.2	0.0800143	0.091748		21.2	0.450039	0.435167
21.3	0.46415	0.391059		21.3	0.0743798	0.091748		21.3	0.421612	0.435167
21.4	0.372832	0.391059		21.4	0.024718	0.091748		21.4	0.354117	0.435167
21.5	0.364465	0.391059		21.5	0.0392223	0.091748		21.5	0.337509	0.435167
21.6	0.397452	0.391059		21.6	-0.000449826	0.091748		21.6	0.402988	0.435167
21.7	0.434078	0.391059		21.7	0.136691	0.091748		21.7	0.392262	0.435167
21.8	0.452232	0.391059		21.8	0.0487204	0.091748		21.8	0.504167	0.435167
21.9	0.425092	0.391059		21.9	0.118971	0.091748		21.9	0.458084	0.435167
22	0.373364	0.391059		22	0.108445	0.091748		22	0.500276	0.435167
22.1	0.267708	0.391059		22.1	0.0870666	0.091748		22.1	0.430318	0.435167
22.2	0.441387	0.391059		22.2	0.0214134	0.091748		22.2	0.347526	0.435167
22.3	0.418551	0.391059		22.3	0.116998	0.091748		22.3	0.443751	0.435167
22.4	0.461624	0.391059		22.4	0.0843918	0.091748		22.4	0.454211	0.435167
22.5	0.417986	0.391059		22.5	-0.0140957	0.091748		22.5	0.457301	0.435167
22.6	0.400938	0.391059		22.6	0.077147	0.091748		22.6	0.359448	0.435167
22.7	0.405728	0.391059		22.7	0.158184	0.091748		22.7	0.39021	0.435167
22.8	0.402473	0.391059		22.8	0.0793259	0.091748		22.8	0.409912	0.435167
22.9	0.387558	0.391059		22.9	0.0945742	0.091748		22.9	0.0975692	0.092106
23	0.513904	0.391059		23	0.0473125	0.091748		23	0.0810106	0.092106
23.1	0.434981	0.391059		23.1	0.0206478	0.091748		23.1	0.0668957	0.092106
23.2	0.344072	0.391059		23.2	0.0835744	0.091748		23.2	0.0744163	0.092106
23.3	0.328001	0.391059		23.3	-0.00965691	0.091748		23.3	0.133787	0.092106
23.4	0.337477	0.391059		23.4	0.137598	0.091748		23.4	0.00262467	0.092106
23.5	0.393928	0.391059		23.5	-0.0064564	0.091748		23.5	0.0906568	0.092106
23.6	0.328791	0.391059		23.6	0.0505017	0.091748		23.6	0.165933	0.092106
23.7	0.380865	0.391059		23.7	0.146836	0.091748		23.7	0.0848195	0.092106
23.8	0.323258	0.391059		23.8	0.1018	0.091748		23.8	0.138916	0.092106
23.9	0.490685	0.391059		23.9	0.103633	0.091748		23.9	0.150323	0.092106
24	0.445368	0.391059		24	0.0160877	0.091748		24	0.161162	0.092106
24.1	0.392342	0.391059		24.1	0.104158	0.091748		24.1	0.12518	0.092106
24.2	0.483438	0.391059		24.2	0.11038	0.091748		24.2	0.0108677	0.092106
24.3	0.313053	0.391059		24.3	0.0755237	0.091748		24.3	0.0801802	0.092106
24.4	0.37979	0.391059		24.4	-0.0226678	0.091748		24.4	0.121355	0.092106
24.5	0.421241	0.391059		24.5	0.0729647	0.091748		24.5	0.136311	0.092106
24.6	0.398082	0.391059		24.6	0.125135	0.091748		24.6	0.219527	0.092106
24.7	0.560349	0.391059		24.7	0.077421	0.091748		24.7	0.0504776	0.092106
24.8	0.44866	0.391059		24.8	-0.00486727	0.091748		24.8	0.0561636	0.092106
24.9	0.451747	0.391059		24.9	0.14835	0.091748		24.9	0.00447034	0.092106
25	0.408307	0.391059		25	0.162186	0.091748		25	0.111006	0.092106
25.1	0.366973	0.391059		25.1	0.0942903	0.091748		25.1	0.137926	0.092106
25.2	0.332971	0.391059		25.2	0.137218	0.091748		25.2	0.196767	0.092106
25.3	0.340705	0.391059		25.3	0.0824511	0.091748		25.3	0.593134	0.435167
25.4	0.308758	0.391059		25.4	0.151317	0.091748		25.4	0.019399	0.092106
25.5	0.400233	0.391059		25.5	0.0831126	0.091748		25.5	0.171566	0.092106
25.6	0.436228	0.391059		25.6	0.127827	0.091748		25.6	0.132693	0.092106
25.7	0.379861	0.391059		25.7	0.0559564	0.091748		25.7	0.0754391	0.092106
25.8	0.45635	0.391059		25.8	0.0732735	0.091748		25.8	0.0344118	0.092106
25.9	0.439206	0.391059		25.9	0.125232	0.091748		25.9	0.0809764	0.092106
26	0.28096	0.391059		26	0.0987751	0.091748		26	0.0714396	0.092106
26.1	0.507396	0.391059		26.1	0.154392	0.091748		26.1	0.212184	0.092106
26.2	0.363769	0.391059		26.2	0.197453	0.091748		26.2	0.00716106	0.092106
26.3	0.422759	0.391059		26.3	0.128913	0.091748		26.3	0.0894624	0.092106
26.4	0.411397	0.391059		26.4	0.111923	0.091748		26.4	0.0188016	0.092106
26.5	0.496245	0.391059		26.5	0.104867	0.091748		26.5	0.0976648	0.092106
26.6	0.488589	0.391059		26.6	0.049934	0.091748		26.6	0.189974	0.092106
26.7	0.423686	0.391059		26.7	0.112599	0.091748		26.7	0.104927	0.092106
26.8	0.480594	0.391059		26.8	0.0269054	0.091748		26.8	0.00801253	0.092106
26.9	0.392063	0.391059		26.9	0.104186	0.091748		26.9	0.0306577	0.092106
27	0.472186	0.391059		27	0.159049	0.091748		27	0.172833	0.092106
27.1	0.321564	0.391059		27.1	0.0647498	0.091748		27.1	0.0660998	0.092106
27.2	0.422754	0.391059		27.2	0.111441	0.091748		27.2	0.0233149	0.092106
27.3	0.413656	0.391059		27.3	0.0424608	0.091748		27.3	0.0156452	0.092106
27.4	0.43658	0.391059		27.4	0.0829283	0.091748		27.4	0.129168	0.092106
27.5	0.495313	0.391059		27.5	0.0443186	0.091748		27.5	0.0187278	0.092106
27.6	0.432844	0.391059		27.6	0.104478	0.091748		27.6	0.0837299	0.092106
27.7	0.407307	0.391059		27.7	-0.0134506	0.091748		27.7	0.0299321	0.092106
27.8	0.375837	0.391059		27.8	0.0659928	0.091748		27.8	-0.000463508	0.092106
27.9	0.35968	0.391059		27.9	0.0697674	0.091748		27.9	0.256216	0.092106
28	0.456553	0.391059		28	0.04503	0.091748		28	0.481778	0.435167
28.1	0.439657	0.391059		28.1	-0.0440092	0.091748		28.1	0.397434	0.435167
28.2	0.363677	0.391059		28.2	0.192582	0.091748		28.2	0.473389	0.435167
28.3	0.399429	0.391059		28.3	0.0905145	0.091748		28.3	0.409558	0.435167
28.4	0.440159	0.391059		28.4	0.0425048	0.091748		28.4	0.331072	0.435167
28.5	0.292572	0.391059		28.5	0.0407344	0.091748		28.5	0.462832	0.435167
28.6	0.386036	0.391059		28.6	0.146939	0.091748		28.6	0.400683	0.435167
28.7	0.38251	0.391059		28.7	0.0747113	0.091748		28.7	0.376002	0.435167
28.8	0.314488	0.391059		28.8	0.0963686	0.091748		28.8	0.382376	0.435167
28.9	0.483297	0.391059		28.9	0.0955694	0.091748		28.9	0.481363	0.435167
29	0.302672	0.391059		29	0.0700969	0.091748		29	0.426613	0.435167
29.1	0.480667	0.391059		29.1	0.110049	0.091748		29.1	0.436502	0.435167
29.2	0.399055	0.391059		29.2	0.102121	0.091748		29.2	0.272893	0.435167
29.3	0.382753	0.391059		29.3	0.142394	0.091748		29.3	0.353579	0.435167
29.4	0.357259	0.391059		29.4	0.126327	0.091748		29.4	0.443082	0.435167
29.5	0.422282	0.391059		29.5	0.0440001	0.091748		29.5	0.442875	0.435167
29.6	0.352837	0.391059		29.6	0.104092	0.091748		29.6	0.575993	0.435167
29.7	0.413444	0.391059		29.7	0.140752	0.091748		29.7	0.383431	0.435167
29.8	0.36523	0.391059		29.8	0.144205	0.091748		29.8	0.306815	0.435167
29.9	0.385184	0.391059		29.9	0.153948	0.091748		29.9	0.271309	0.435167
30	0.454746	0.391059		30	0.153841	0.091748		30	0.2678	0.435167
30.1	0.377662	0.391059		30.1	0.0977315	0.091748		30.1	0.34143	0.435167
30.2	0.406392	0.391059		30.2	0.145235	0.091748		30.2	0.413582	0.435167
30.3	0.358328	0.391059		30.3	0.116277	0.091748		30.3	0.451372	0.435167
30.4	0.292178	0.391059		30.4	0.111994	0.091748		30.4	0.43852	0.435167
30.5	0.382696	0.391059		30.5	0.0837034	0.091748		30.5	0.55226	0.435167
30.6	0.346752	0.391059		30.6	0.0719314	0.091748		30.6	0.388162	0.435167
30.7	0.386449	0.391059		30.7	0.117404	0.091748		30.7	0.469994	0.435167
30.8	0.524275	0.391059		30.8	0.131334	0.091748		30.8	0.524166	0.435167
30.9	0.541746	0.391059		30.9	0.147594	0.091748		30.9	0.437473	0.435167
31	0.40388	0.391059		31	0.140237	0.091748		31	0.499529	0.435167
31.1	0.332678	0.391059		31.1	0.160135	0.091748		31.1	0.42099	0.435167
31.2	0.462847	0.391059		31.2	0.198577	0.091748		31.2	0.414803	0.435167
31.3	0.381872	0.391059		31.3	0.162659	0.091748		31.3	0.360571	0.435167
31.4	0.382412	0.391059		31.4	0.0877016	0.091748		31.4	0.457839	0.435167
31.5	0.443707	0.391059		31.5	0.070494	0.091748		31.5	0.319998	0.435167
31.6	0.425232	0.391059		31.6	0.110103	0.091748		31.6	0.382171	0.435167
31.7	0.427249	0.391059		31.7	0.10708	0.091748		31.7	0.575278	0.435167
31.8	0.342036	0.391059		31.8	0.0486521	0.091748		31.8	0.570449	0.435167
31.9	0.314569	0.391059		31.9	0.0750601	0.091748		31.9	0.394394	0.435167
32	0.391496	0.391059		32	0.0725515	0.091748		32	0.4479	0.435167
32.1	0.390861	0.391059		32.1	0.065953	0.091748		32.1	0.163225	0.092106
32.2	0.43517	0.391059		32.2	0.140801	0.091748		32.2	0.143325	0.092106
32.3	0.361992	0.391059		32.3	0.13633	0.091748		32.3	0.0910223	0.092106
32.4	0.493506	0.391059		32.4	0.00777608	0.091748		32.4	0.0195202	0.092106
32.5	0.433516	0.391059		32.5	0.058723	0.091748		32.5	0.0391475	0.092106
32.6	0.485259	0.391059		32.6	0.144612	0.091748		32.6	0.0370686	0.092106
32.7	0.376426	0.391059		32.7	0.0490249	0.091748		32.7	-0.00359941	0.092106
32.8	0.259233	0.391059		32.8	0.0407692	0.091748		32.8	0.170466	0.092106
32.9	0.398626	0.391059		32.9	0.00163291	0.091748		32.9	0.126544	0.092106
33	0.337263	0.391059		33	-0.0380901	0.091748		33	0.0432349	0.092106
33.1	0.386235	0.391059		33.1	0.116716	0.091748		33.1	0.144159	0.092106
33.2	0.542024	0.391059		33.2	0.0421521	0.091748		33.2	0.0159447	0.092106
33.3	0.45512	0.391059		33.3	0.069127	0.091748		33.3	0.0840507	0.092106
33.4	0.433804	0.391059		33.4	0.0536037	0.091748		33.4	0.0892121	0.092106
33.5	0.322897	0.391059		33.5	0.149344	0.091748		33.5	-0.0240526	0.092106
33.6	0.366585	0.391059		33.6	0.179469	0.091748		33.6	0.119094	0.092106
33.7	0.425738	0.391059		33.7	0.0563721	0.091748		33.7	0.0423174	0.092106
33.8	0.397266	0.391059		33.8	0.020103	0.091748		33.8	0.095817	0.092106
33.9	0.431128	0.391059		33.9	0.166917	0.091748		33.9	0.0939958	0.092106
34	0.311829	0.391059		34	-0.0581307	0.091748		34	0.536483	0.435167
34.1	0.306515	0.391059		34.1	-0.0290828	0.091748		34.1	0.39463	0.435167
34.2	0.345836	0.391059		34.2	0.107317	0.091748		34.2	0.329848	0.435167
34.3	0.420948	0.391059		34.3	0.106498	0.091748		34.3	0.429566	0.435167
34.4	0.131541	0.391059		34.4	-0.0187759	0.091748		34.4	0.437273	0.435167
34.5	0.320417	0.391059		34.5	0.0990991	0.091748		34.5	0.389398	0.435167
34.6	0.446519	0.391059		34.6	0.0985405	0.091748		34.6	0.471956	0.435167
34.7	0.361894			34.7	0.0325182	0.091748		34.7	0.421636	0.435167
34.8	0.352075			34.8	0.0490402	0.091748		34.8	0.523013	0.435167
34.9	0.378384			34.9	0.182156	0.091748		34.9	0.48677	0.435167
35	0.301089			35	0.19619	0.091748		35	0.345822	0.435167
35.1	-0.0543131			35.1	0.105794	0.091748		35.1	0.364862	0.435167
35.2	0.0328807			35.2	0.109919	0.091748		35.2	0.246569	0.092106
35.3	0.0551294			35.3	0.263688	0.091748		35.3	0.00993666	0.092106
35.4	0.0333141			35.4	0.0547718	0.091748		35.4	0.125126	0.092106
35.5	0.0698111			35.5	0.0517241	0.091748		35.5	0.026237	0.092106
35.6	-0.0799041			35.6	0.123621	0.091748		35.6	0.00941046	0.092106
35.7	-0.0666773			35.7	0.0057426	0.091748		35.7	0.010849	0.092106
35.8	0.00210178			35.8	0.0191785	0.091748		35.8	0.0508592	0.092106
35.9	0.103099			35.9	0.190751	0.091748		35.9	0.159903	0.092106
36	-0.000797991			36	0.0287291	0.091748		36	-0.00119982	0.092106
36.1	0.0909539			36.1	0.226232	0.091748		36.1	0.208254	0.092106
36.2	0.00458276			36.2	-0.0131014	0.091748		36.2	0.166744	0.092106
36.3	-0.0335207			36.3	-0.0457553	0.091748		36.3	0.134279	0.092106
36.4	-0.0174675			36.4	0.127168	0.091748		36.4	-0.0594164	0.092106
36.5	0.0579332			36.5	0.14128	0.091748		36.5	0.192566	0.092106
36.6	-0.0075571			36.6	0.08267	0.091748		36.6	0.131455	0.092106
36.7	0.045534			36.7	0.0199471	0.091748		36.7	0.131824	0.092106
36.8	0.0159842			36.8	0.101042	0.091748		36.8	0.0419053	0.092106
36.9	0.000832284			36.9	0.080234	0.091748		36.9	0.188732	0.092106
37	-0.0217002			37	0.109679	0.091748		37	0.448605	0.435167
37.1	0.0514622			37.1	0.0778357	0.091748		37.1	0.439252	0.435167
37.2	-0.03589			37.2	0.082778	0.091748		37.2	0.447473	0.435167
37.3	0.0438576			37.3	0.182223	0.091748		37.3	0.392047	0.435167
37.4	0.00531545			37.4	0.122751	0.091748		37.4	0.491979	0.435167
37.5	0.0030448			37.5	0.133937	0.091748		37.5	0.393662	0.435167
37.6	0.0368141			37.6	0.201592	0.091748		37.6	0.408977	0.435167
37.7	-0.052814			37.7	0.171075	0.091748		37.7	0.396078	0.435167
37.8	0.0431593			37.8	0.076989	0.091748		37.8	0.383503	0.435167
37.9	-0.0220965			37.9	0.146095	0.091748		37.9	0.520341	0.435167
38	0.0644484			38	0.0593686	0.091748		38	0.61188	0.435167
38.1	0.0460765			38.1	0.117485	0.091748		38.1	0.37531	0.435167
38.2	0.0427288			38.2	0.032544	0.091748		38.2	0.481197	0.435167
38.3	-0.0227096			38.3	0.01852	0.091748		38.3	0.316376	0.435167
38.4	-0.0324898			38.4	0.100315	0.091748		38.4	0.125768	0.092106
38.5	0.0141054			38.5	0.162235	0.091748		38.5	0.0984396	0.092106
38.6	-0.0516211			38.6	0.0747407	0.091748		38.6	0.0270119	0.092106
38.7	-0.000427215			38.7	0.0524884	0.091748		38.7	0.0242884	0.092106
38.8	0.0605022			38.8	-0.0308576	0.091748		38.8	0.101256	0.092106
38.9	-0.0238074			38.9	0.123613	0.091748		38.9	0.202196	0.092106
39	-0.0136885			39	0.192915	0.091748		39	-0.0882818	0.092106
39.1	-0.0197797			39.1	0.0367035	0.091748		39.1	0.186777	0.092106
39.2	-0.0345635			39.2	0.163929	0.091748		39.2	0.44416	0.435167
39.3	-0.0392423			39.3	0.196538	0.091748		39.3	0.502057	0.435167
39.4	0.0535329			39.4	0.112726	0.091748		39.4	0.41437	0.435167
39.5	-0.0128423			39.5	0.126972	0.091748		39.5	0.531776	0.435167
39.6	-0.0462845			39.6	0.210928	0.091748		39.6	0.389084	0.435167
39.7	-0.00155952			39.7	0.156928	0.091748		39.7	0.371942	0.435167
39.8	0.00782222			39.8	0.0918691	0.091748		39.8	0.444943	0.435167
39.9	0.112578			39.9	0.0620113	0.091748		39.9	0.516296	0.435167
40	-0.00535806			40	0.0411787	0.091748		40	0.381154	0.435167
40.1	0.0928685			40.1	0.0178452	0.091748		40.1	0.492193	0.435167
40.2	-0.00866806			40.2	0.106608	0.091748		40.2	0.290399	0.435167
40.3	-0.0508592			40.3	-0.0815575	0.091748		40.3	0.336813	0.435167
40.4	0.0458703			40.4	0.107594	0.091748		40.4	0.524699	0.435167
40.5	0.175803			40.5	0.0654111	0.091748		40.5	0.50761	0.435167
40.6	-0.0620259			40.6	0.225278	0.091748		40.6	0.598515	0.435167
40.7	-0.013934			40.7	0.126128	0.091748		40.7	0.394472	0.435167
40.8	-0.00718658			40.8	0.230536	0.091748		40.8	0.54589	0.435167
40.9	-0.0397689			40.9	0.0640598	0.091748		40.9	0.324734	0.435167
41	-0.0228429			41	0.00793956	0.091748		41	0.426637	0.435167
41.1	0.0249303			41.1	0.048286	0.091748		41.1	0.373886	0.435167
41.2	0.0117168			41.2	0.18286	0.091748		41.2	0.512225	0.435167
41.3	0.0509935			41.3	0.170151	0.091748		41.3	0.380116	0.435167
41.4	-0.111126			41.4	0.0234931	0.091748		41.4	0.429575	0.435167
41.5	-0.0462486			41.5	0.0618121	0.091748		41.5	0.324484	0.435167
41.6	-0.00641427			41.6	0.0537186	0.091748		41.6	0.336603	0.435167
41.7	0.00595511			41.7	0.0913456	0.091748		41.7	0.487626	0.435167
41.8	0.0791238			41.8	0.124418	0.091748		41.8	0.354739	0.435167
41.9	0.0476004			41.9	0.0984478	0.091748		41.9	0.513497	0.435167
42	-0.019976			42	0.102909	0.091748		42	0.454374	0.435167
42.1	-0.0840701			42.1	0.0827307	0.091748		42.1	0.519154	0.435167
42.2	-0.0537663			42.2	0.196396	0.091748		42.2	0.301048	0.435167
42.3	-0.010835			42.3	0.0547469	0.091748		42.3	0.409694	0.435167
42.4	0.00653946			42.4	0.128291	0.091748		42.4	0.473892	0.435167
42.5	-0.016692			42.5	0.0795146	0.091748		42.5	0.388572	0.435167
42.6	0.0220294			42.6	0.130796	0.091748		42.6	0.4645	0.435167
42.7	0.0502863			42.7	0.0196031	0.091748		42.7	0.0804282	0.092106
42.8	0.00628875			42.8	0.0598358	0.091748		42.8	0.0360157	0.092106
42.9	0.0451668			42.9	0.0183764	0.091748		42.9	0.0819492	0.092106
43	0.0123836			43	0.0503201	0.091748		43	-0.00271213	0.092106
43.1	-0.0369467			43.1	0.0120177	0.091748		43.1	0.288968	0.435167
43.2	0.060487			43.2	0.0960183	0.091748		43.2	0.467572	0.435167
43.3	-0.0514038			43.3	0.0427915	0.091748		43.3	0.365874	0.435167
43.4	0.0340724			43.4	0.127456	0.091748		43.4	0.524319	0.435167
43.5	-0.0286266			43.5	0.109653	0.091748		43.5	0.497282	0.435167
43.6	0.0768248			43.6	0.156338	0.091748		43.6	0.551821	0.435167
43.7	-0.0225037			43.7	0.0907699	0.091748		43.7	0.553522	0.435167
43.8	8.39325e-05			43.8	0.100431	0.091748		43.8	0.354584	0.435167
43.9	0.0251352			43.9	0.0581121	0.091748		43.9	0.396934	0.435167
44	0.0162269			44	0.10735	0.091748		44	0.457588	0.435167
44.1	-0.0613048			44.1	0.147968	0.091748		44.1	0.542257	0.435167
44.2	-0.00502383			44.2	0.12863	0.091748		44.2	0.565494	0.435167
44.3	0.0427641			44.3	-0.0440835	0.091748		44.3	0.447747	0.435167
44.4	-0.0110807			44.4	0.121734	0.091748		44.4	0.220779	0.092106
44.5	-0.02831			44.5	0.0827225	0.091748		44.5	-0.0504844	0.092106
44.6	-0.146596			44.6	0.144239	0.091748		44.6	0.105013	0.092106
44.7	-0.00937832			44.7	0.0902612	0.091748		44.7	0.0627921	0.092106
44.8	-0.116983			44.8	0.0855859			44.8	0.0442478	0.092106
44.9	0.126006			44.9	0.0756372			44.9	0.0948927	0.092106
45	-0.0127738			45	-0.00702603			45	0.203862	0.092106
45.1	-0.0559672			45.1	0.101264			45.1	0.0194525	0.092106
45.2	0.131437			45.2	-0.000487567			45.2	0.0701234	0.092106
45.3	0.108431			45.3	-0.0582366			45.3	0.226943	0.092106
45.4	0.0638959			45.4	-0.0678423			45.4	-0.0116602	0.092106
45.5	-0.0464237			45.5	-0.0347106			45.5	0.291416	0.435167
45.6	-0.0109191			45.6	0.00608094			45.6	0.418562	0.435167
45.7	0.00993196			45.7	0.000157613			45.7	0.438378	0.435167
45.8	0.0604141			45.8	0.0757162			45.8	0.52859	0.435167
45.9	0.0705563			45.9	-0.03646			45.9	0.419842	0.435167
46	0.106785			46	-0.0452453			46	0.504508	0.435167
46.1	0.00853829			46.1	0.0385376			46.1	0.504643	0.435167
46.2	0.0666588			46.2	0.0848911			46.2	0.521525	0.435167
46.3	0.0554992			46.3	0.0161157			46.3	0.556587	0.435167
46.4	0.0529398			46.4	-0.00937877			46.4	0.519125	0.435167
46.5	-0.00538869			46.5	0.0151416			46.5	0.413216	0.435167
46.6	0.0739969			46.6	-0.00078416			46.6	0.428571	0.435167
46.7	0.103158			46.7	0.0935044			46.7	0.4257	0.435167
46.8	0.107582			46.8	0.0243191			46.8	0.520511	0.435167
46.9	-0.0528009			46.9	0.0703558			46.9	0.500035	0.435167
47	0.00176634			47	0.0302553			47	0.317467	0.435167
47.1	0.000217941			47.1	0.0092662			47.1	0.511416	0.435167
47.2	0.0376774			47.2	0.0888115			47.2	0.544985	0.435167
47.3	0.0135466			47.3	0.139527			47.3	0.621321	0.435167
47.4	0.112262			47.4	-0.0123743			47.4	0.507162	0.435167
47.5	-0.00172102			47.5	-0.0242835			47.5	0.447814	0.435167
47.6	0.0070922			47.6	0.0221082			47.6	0.400502	0.435167
47.7	0.104767			47.7	0.0434818			47.7	0.477647	0.435167
47.8	-0.0122617			47.8	0.0744615			47.8	0.49916	0.435167
47.9	-0.00871041			47.9	0.0434923			47.9	0.495578	0.435167
48	0.0191397			48	-0.0376961			48	0.388731	0.435167
48.1	0.0109434			48.1	0.0338296			48.1	0.416138	0.435167
48.2	-0.0266372			48.2	-0.0399496			48.2	0.00327463	0.092106
48.3	0.0380376			48.3	-0.0291502			48.3	0.104937	0.092106
48.4	0.0167557			48.4	0.0525156			48.4	-0.0878052	0.092106
48.5	-0.0407491			48.5	0.0126475			48.5	0.095804	0.092106
48.6	0.0488931			48.6	0.00373553			48.6	0.0600226	0.092106
48.7	0.0774843			48.7	0.0294249			48.7	0.195055	0.092106
48.8	0.0390938			48.8	0.0813677			48.8	0.381258	0.435167
48.9	-0.0590363			48.9	0.0375494			48.9	0.538359	0.435167
49	-0.00216472			49	0.0108952			49	0.372757	0.435167
49.1	-0.0304942			49.1	0.0233427			49.1	0.494562	0.435167
49.2	0			49.2	0.0653632			49.2	0.439214	0.435167
49.3	0			49.3	-0.0173206			49.3	0.515597	0.435167
49.4	0			49.4	0.0183606			49.4	0.228314	0.435167
49.5	0			49.5	-0.00850025			49.5	0.592705	0.435167
49.6	0			49.6	0.00705581			49.6	0.427708	0.435167
49.7	0			49.7	0.126989			49.7	0.332499	0.435167
49.8	0			49.8	0.0663494			49.8	0.347181	0.435167
49.9	0			49.9	0.0431967			49.9	0.386922	0.435167
50	0			50	-0.0368449			50	0.405752	0.435167
50.1	0			50.1	0.0388643			50.1	0.439196	0.435167
50.2	0			50.2	0.121212			50.2	0.523085	0.435167
50.3	0			50.3	0.101435			50.3	0.454082	0.435167
50.4	0			50.4	0.0766088			50.4	0.518791	0.435167
50.5	0			50.5	0.101115			50.5	0.363191	0.435167
50.6	0			50.6	0.106163			50.6	0.44675	0.435167
50.7	0			50.7	-0.008236			50.7	0.420709	0.435167
50.8	0			50.8	0.0281538			50.8	0.427588	0.435167
50.9	0			50.9	0.102512			50.9	0.522622	0.435167
51	0			51	0.0269677			51	0.430725	0.435167
51.1	0			51.1	0.051911			51.1	0.423999	0.435167
51.2	0			51.2	0.0842794			51.2	0.409015	0.435167
51.3	0			51.3	0.0227834			51.3	0.495677	0.435167
51.4	0			51.4	-0.00597741			51.4	0.535743	0.435167
51.5	0			51.5	-0.0710928			51.5	0.650923	0.435167
51.6	0			51.6	0.0645318			51.6	0.518976	0.435167
51.7	0			51.7	-0.045764			51.7	0.348409	0.435167
51.8	0			51.8	-0.0492326			51.8	0.374121	0.435167
51.9	0			51.9	0.00582353			51.9	0.339794	0.435167
52	0			52	0.0105725			52	0.434237	0.435167
52.1	0			52.1	-0.0752311			52.1	0.418003	0.435167
52.2	0			52.2	0.0322933			52.2	0.435826	0.435167
52.3	0			52.3	0.0301538			52.3	0.517508	0.435167
52.4	0			52.4	0.0871855			52.4	0.343117	0.435167
52.5	0			52.5	0.030286			52.5	0.463425	0.435167
52.6	0			52.6	0.0618822			52.6	0.403377	0.435167
52.7	0			52.7	-0.00410331			52.7	0.425664	0.435167
52.8	0			52.8	0.0527129			52.8	0.520177	0.435167
52.9	0			52.9	-0.0461837			52.9	0.463751	0.435167
53	0			53	0.0396923			53	0.405785	0.435167
53.1	0			53.1	-0.0526316			53.1	0.445102	0.435167
53.2	0			53.2	0.135418			53.2	0.467492	0.435167
53.3	0			53.3	-0.0637319			53.3	0.412007	0.435167
53.4	0			53.4	0.0548057			53.4	0.26462	0.435167
53.5	0			53.5	-0.0322944			53.5	0.550017	0.435167
53.6	0			53.6	0.00452038			53.6	0.533893	0.435167
53.7	0			53.7	0.0567798			53.7	0.42842	0.435167
53.8	0			53.8	-0.0463549			53.8	0.442136	0.435167
53.9	0			53.9	-0.00616991			53.9	0.350531	0.435167
54	0			54	-0.0975892			54	0.371348	0.435167
54.1	0			54.1	0.0497923			54.1	0.43039	0.435167
54.2	0			54.2	-0.0537126			54.2	0.493372	0.435167
54.3	0			54.3	-0.0568019			54.3	0.542439	0.435167
54.4	0			54.4	0.00574371			54.4	0.462855	0.435167
54.5	0			54.5	-0.00223281			54.5	0.435911	0.435167
54.6	0			54.6	-0.066304			54.6	0.395723	0.435167
54.7	0			54.7	0.0434656			54.7	0.360061	0.435167
54.8	0			54.8	-0.0591814			54.8	0.413847
54.9	0			54.9	-0.0190518			54.9	0.470424
55	0			55	-0.0218387			55	0.380072
55.1	0			55.1	0.0179704			55.1	-0.0447004
55.2	0			55.2	-0.00699576			55.2	-0.0496534
55.3	0			55.3	0.106783			55.3	-0.106163
55.4	0			55.4	-0.0245552			55.4	0.0290478
55.5	0			55.5	0.108275			55.5	0.0152204
55.6	0			55.6	0.0702808			55.6	0.0422561
55.7	0			55.7	0.0078847			55.7	0.00715665
55.8	0			55.8	0.063898			55.8	0.0268643
55.9	0			55.9	0.0603188			55.9	0.0123905
56	0			56	0.0576663			56	0.112568
56.1	0			56.1	-0.0426947			56.1	0.0723454
56.2	0			56.2	-0.00337802			56.2	-0.0190895
56.3	0			56.3	0.0117866			56.3	0.0307549
56.4	0			56.4	0.0337038			56.4	0.0182479
56.5	0			56.5	0.0241722			56.5	0.0563481
56.6	0			56.6	0.0723003			56.6	-0.0833433
56.7	0			56.7	0.0182567			56.7	-0.0325141
56.8	0			56.8	0.0434221			56.8	-0.0186393
56.9	0			56.9	0.0322956			56.9	-0.0327089
57	0			57	0.0529828			57	-0.118779
57.1	0			57.1	0.0967571			57.1	-0.142076
57.2	0			57.2	0.0561043			57.2	-0.0147738
57.3	0			57.3	0.0589532			57.3	0.0759767
57.4	0			57.4	0.000387447			57.4	0.00748784
57.5	0			57.5	0.0408653			57.5	0.00272857
57.6	0			57.6	0.0378818			57.6	-0.0998258
57.7	0			57.7	0.0174817			57.7	-0.0586716
57.8	0			57.8	0.0164988			57.8	0.0378226
57.9	0			57.9	-0.041785			57.9	0.102643
58	0			58	0.00757422			58	-0.105937
58.1	0			58.1	-0.0100372			58.1	-0.0276595
58.2	0			58.2	0.0293319			58.2	0.02884
58.3	0			58.3	0.0379816			58.3	-0.00784222
58.4	0			58.4	0.0906478			58.4	-0.0187894
58.5	0			58.5	0.10305			58.5	0.0861307
58.6	0			58.6	-0.00758333			58.6	-0.0373719
58.7	0			58.7	0.0893415			58.7	0.116723
58.8	0			58.8	-0.129486			58.8	-0.00569365
58.9	0			58.9	0.074021			58.9	-0.0757291
59	0			59	-0.00247539			59	-0.000333074
59.1	0			59.1	0.105751			59.1	0.031825
59.2	0			59.2	0.051566			59.2	-0.0247298
59.3	0			59.3	0.0182972			59.3	0.156305
59.4	0			59.4	0.0537517			59.4	0.0923845
59.5	0			59.5	0.0805409			59.5	-0.0638992
59.6	0			59.6	0.0472534			59.6	0.0314424
59.7	0			59.7	0.11611			59.7	-0.0196078
59.8	0			59.8	-0.0155794			59.8	-0.025379
59.9	0			59.9	0.0308906			59.9	0.041566
60	0			60	0.0510581			60	-0.0313947
60.1	0			60.1	-0.00307804			60.1	-0.0428851
60.2	0			60.2	0.0102024			60.2	-0.0185185
60.3	0			60.3	0.0048029			60.3	0.131376
60.4	0			60.4	-0.00565151			60.4	0.118895
60.5	0			60.5	-0.0331203			60.5	-0.0595142
60.6	0			60.6	0.0651536			60.6	0.0865629
60.7	0			60.7	0.0307571			60.7	-0.0657435
60.8	0			60.8	0.155787			60.8	-0.0479039
60.9	0			60.9	0.0394704			60.9	0.031277
61	0			61	0.0269121			61	0.0245724
61.1	0			61.1	0.0287845			61.1	0.116657
61.2	0			61.2	0.0798288			61.2	0.172881
61.3	0			61.3	0.126699			61.3	0.0049687
61.4	0			61.4	-0.0713729			61.4	-0.000397527
61.5	0			61.5	-0.0332141			61.5	0.0746861
61.6	0			61.6	0.0944629			61.6	-0.0371999
61.7	0			61.7	0.0549986			61.7	0.0452876
61.8	0			61.8	0.0131477			61.8	0.00387712
61.9	0			61.9	-0.0249968			61.9	-0.0388171
62	0			62	-0.0213464			62	-0.0327265
62.1	0			62.1	-0.0182044			62.1	0.144253
62.2	0			62.2	0.00125102			62.2	0.0689695
62.3	0			62.3	-0.0627647			62.3	-0.0169409
62.4	0			62.4	0.0237898			62.4	-0.192001
62.5	0			62.5	-0.0105298			62.5	0.0218511
62.6	0			62.6	0.0266101			62.6	-0.0450795
62.7	0			62.7	-0.053149			62.7	-0.0391192
62.8	0			62.8	0.106444			62.8	-0.0288542
62.9	0			62.9	0.0215197			62.9	-0.113835
63	0			63	-0.0405289			63	-0.0724957
63.1	0			63.1	0.111155			63.1	0.0165197
63.2	0			63.2	0.144838			63.2	-0.0313175
63.3	0			63.3	-0.0453063			63.3	-0.04211
63.4	0			63.4	-0.0394326			63.4	-0.101759
63.5	0			63.5	-0.0599702			63.5	-0.0981987
63.6	0			63.6	0.100021			63.6	-0.00667156
63.7	0			63.7	-0.110766			63.7	0.148922
63.8	0			63.8	0.0041397			63.8	-0.0773033
63.9	0			63.9	-0.0518983			63.9	-0.0389984
64	0			64	0.110856			64	-0.0608151
64.1	0			64.1	0.0477558			64.1	-0.035533
64.2	0			64.2	0.0412729			64.2	-0.111309
64.3	0			64.3	0.106852			64.3	-0.036036
64.4	0			64.4	0.0561847			64.4	0.0285544
64.5	0			64.5	-0.0368947			64.5	-0.0118997
64.6	0			64.6	0.0709442			64.6	-0.00484335
64.7	0			64.7	0.0202309			64.7	-0.0149353
64.8	0			64.8	0.11269			64.8	-0.0507447
64.9	0			64.9	0.00963099			64.9	-0.0969419
65	0			65	-0.0426048			65	-0.0246744
65.1	0			65.1	-0.0283668			65.1	0.0501742
65.2	0			65.2	-0.13784			65.2	-0.0202261
65.3	0			65.3	0.0237981			65.3	0.0241842
65.4	0			65.4	-0.0545674			65.4	-0.0119675
65.5	0			65.5	-0.0700481			65.5	0.0519988
65.6	0			65.6	0.0613926			65.6	-0.0500363
65.7	0			65.7	0.0198598			65.7	-0.018937
65.8	0			65.8	-0.0593375			65.8	-0.120488
65.9	0			65.9	0.0640888			65.9	-0.0962604
66	0			66	-0.0223761			66	0.00323164
66.1	0			66.1	-0.0371806			66.1	0.0900018
66.2	0			66.2	0.0437316			66.2	-0.0733596
66.3	0			66.3	0.0378375			66.3	-0.0787695
66.4	0			66.4	-0.0088965			66.4	0.0405491
66.5	0			66.5	-0.0294009			66.5	-0.139652
66.6	0			66.6	-0.0287013			66.6	0.0310605
66.7	0			66.7	-0.112342			66.7	-0.110657
66.8	0			66.8	-0.0759543			66.8	-0.0434546
66.9	0			66.9	-0.0377162			66.9	0.0202039
67	0			67	0.105481			67	-0.0624446
67.1	0			67.1	0.058633			67.1	0.130216
67.2	0			67.2	-0.0924381			67.2	-0.0477425
67.3	0			67.3	0.0361708			67.3	0.0250985
67.4	0			67.4	-0.101457			67.4	-0.0479807
67.5	0			67.5	-0.00363399			67.5	0.0161312
67.6	0			67.6	0.0519029			67.6	-0.0322789
67.7	0			67.7	0.00540599			67.7	-0.103353
67.8	0			67.8	0.0792023			67.8	0.0738196
67.9	0			67.9	-0.0335022			67.9	-0.0996247
68	0			68	-0.0232863			68	-0.0249027
68.1	0			68.1	-0.00203058			68.1	-0.00919594
68.2	0			68.2	0.0659138			68.2	-0.051992
68.3	0			68.3	0.0305633			68.3	0.0265776
68.4	0			68.4	0.00467974			68.4	-0.0503266
68.5	0			68.5	-0.0646556			68.5	0.0147214
68.6	0			68.6	0.0226761			68.6	-0.0481662
68.7	0			68.7	0.0324669			68.7	0.0989761
68.8	0			68.8	0.0766027			68.8	-0.0582964
68.9	0			68.9	-0.0508197			68.9	-0.00198297
69	0			69	-0.0266015			69	0.0610228
69.1	0			69.1	0.052858			69.1	-0.042328
69.2	0			69.2	0.0751143			69.2	-0.0428305
69.3	0			69.3	-0.0553138			69.3	0.0417372
69.4	0			69.4	-0.0445762			69.4	0.0290333
69.5	0			69.5	0.0623352			69.5	0.00854532
69.6	0			69.6	-0.0426776			69.6	-0.0539271
69.7	0			69.7	-0.0135034			69.7	0.0481705
69.8	0			69.8	0.0258564			69.8	-0.0120036
69.9	0			69.9	0.0311979			69.9	-0.0818308
70	0			70	0.0913558			70	0.0542731
70.1	0			70.1	-0.0726572			70.1	-0.0548553
70.2	0			70.2	0.0825688			70.2	0.00775871
70.3	0			70.3	-0.0278597			70.3	-0.0560989
70.4	0			70.4	0.0301387			70.4	-0.075389
70.5	0			70.5	0.0296982			70.5	0.0181281
70.6	0			70.6	0.104554			70.6	-0.080134
70.7	0			70.7	0.0487159			70.7	-0.0123652
70.8	0			70.8	-0.0293902			70.8	-0.108314
70.9	0			70.9	0.00988195			70.9	0.0233306
71	0			71	-0.0310881			71	0.145363
71.1	0			71.1	0.100574			71.1	-0.0330415
71.2	0			71.2	0.133254			71.2	0.0500118
71.3	0			71.3	-0.147736			71.3	0.00107411
71.4	0			71.4	0			71.4	0.0447099
71.5	0			71.5	0			71.5	-0.0283739
71.6	0			71.6	0			71.6	-0.165234
71.7	0			71.7	0			71.7	-0.11273
71.8	0			71.8	0			71.8	-0.0423309
71.9	0			71.9	0			71.9	-0.104611
72	0			72	0			72	0.0414595
72.1	0			72.1	0			72.1	-0.104226
72.2	0			72.2	0			72.2	-0.120484
72.3	0			72.3	0			72.3	0.072295
72.4	0			72.4	0			72.4	-0.0930894
72.5	0			72.5	0			72.5	-0.0770296
72.6	0			72.6	0			72.6	-0.0720636
72.7	0			72.7	0			72.7	0.0552843
72.8	0			72.8	0			72.8	0.0494665
72.9	0			72.9	0			72.9	-0.022271
73	0			73	0			73	-0.0903552
73.1	0			73.1	0			73.1	-0.0241817
73.2	0			73.2	0			73.2	-0.0498994
73.3	0			73.3	0			73.3	-0.0815277
73.4	0			73.4	0			73.4	-0.102089
73.5	0			73.5	0			73.5	-0.0950256
73.6	0			73.6	0			73.6	-0.0550752
73.7	0			73.7	0			73.7	-0.0296158
73.8	0			73.8	0			73.8	-0.00591046
73.9	0			73.9	0			73.9	-0.0920941
74	0			74	0			74	-0.0685056
74.1	0			74.1	0			74.1	0.0352907
74.2	0			74.2	0			74.2	0.0697674
74.3	0			74.3	0			74.3	0.0249166
74.4	0			74.4	0			74.4	-0.120739
74.5	0			74.5	0			74.5	-0.0247378
74.6	0			74.6	0			74.6	0.0862944
74.7	0			74.7	0			74.7	0.0230828
74.8	0			74.8	0			74.8	0.00870685
74.9	0			74.9	0			74.9	-0.0179806
75	0			75	0			75	-0.0401833
75.1	0			75.1	0			75.1	-0.0137701
75.2	0			75.2	0			75.2	0.0332521
75.3	0			75.3	0			75.3	0.0601244
75.4	0			75.4	0			75.4	0.0865126
75.5	0			75.5	0			75.5	0.0433981
75.6	0			75.6	0			75.6	-0.0129036
75.7	0			75.7	0			75.7	-0.070349
75.8	0			75.8	0			75.8	-0.0451419
75.9	0			75.9	0			75.9	0.0461082
76	0			76	0			76	-0.016109
76.1	0			76.1	0			76.1	-0.000294397
76.2	0			76.2	0			76.2	0.0911461
76.3	0			76.3	0			76.3	-0.0398279
76.4	0			76.4	0			76.4	-0.0193235
76.5	0			76.5	0			76.5	0.0208677
76.6	0			76.6	0			76.6	0.0431955
76.7	0			76.7	0			76.7	0.00857249
76.8	0			76.8	0			76.8	-0.0263046
76.9	0			76.9	0			76.9	0.0413675
77	0			77	0			77	-0.0266028
77.1	0			77.1	0			77.1	0.132321
77.2	0			77.2	0			77.2	0.00894701
77.3	0			77.3	0			77.3	-0.0123508
77.4	0			77.4	0			77.4	-0.0151767
77.5	0			77.5	0			77.5	0.0785518
77.6	0			77.6	0			77.6	-0.079383
77.7	0			77.7	0			77.7	0.00610517
77.8	0			77.8	0			77.8	0
77.9	0			77.9	0			77.9	0
78	0			78	0			78	0
78.1	0			78.1	0			78.1	0
78.2	0			78.2	0			78.2	0
78.3	0			78.3	0			78.3	0
78.4	0			78.4	0			78.4	0
78.5	0			78.5	0			78.5	0
78.6	0			78.6	0			78.6	0
78.7	0			78.7	0			78.7	0
78.8	0			78.8	0			78.8	0
78.9	0			78.9	0			78.9	0
79	0			79	0			79	0
79.1	0			79.1	0			79.1	0
79.2	0			79.2	0			79.2	0
79.3	0			79.3	0			79.3	0
79.4	0			79.4	0			79.4	0
79.5	0			79.5	0			79.5	0
79.6	0			79.6	0			79.6	0
79.7	0			79.7	0			79.7	0
79.8	0			79.8	0			79.8	0
79.9	0			79.9	0			79.9	0
80	0			80	0			80	0

## Sheet: Fig 3c
FRET	Histogram Counts
-0.1	0
-0.05	0.000698165
0	0.0176689
0.05	0.140801
0.1	0.129711
0.15	0.0484285
0.2	0.0504558
0.25	0.0554235
0.3	0.150105
0.35	0.208026
0.4	0.12759
0.45	0.0226366
0.5	0.0292424
0.55	0.00389361
0.6	0.00843168
0.65	0.000631033
0.7	0.000255099
0.75	0.00120836
0.8	0
0.85	0.000174541
0.9	0.00461863
0.95	0
1	0
1.05	0

## Sheet: Fig 3d
Distal Survival probability plot (canonical H2A-H2A nucleosome)				Proximal Survival probability plot (canonical H2A-H2A nucleosome)
0	1			0	1
0.1	0.944175			0.1	0.930946
0.2	0.849515			0.2	0.892583
0.3	0.737864			0.3	0.820972
0.4	0.660194			0.4	0.762148
0.5	0.601942			0.5	0.703325
0.6	0.543689			0.6	0.664962
0.7	0.507282			0.7	0.631714
0.8	0.456311			0.8	0.585678
0.9	0.432039			0.9	0.560102
1	0.393204			1	0.529412
1.1	0.359223			1.1	0.511509
1.2	0.339806			1.2	0.493606
1.3	0.305825			1.3	0.485934
1.4	0.296117			1.4	0.462916
1.5	0.283981			1.5	0.442455
1.6	0.271845			1.6	0.434783
1.7	0.257282			1.7	0.414322
1.8	0.240291			1.8	0.388747
1.9	0.228155			1.9	0.386189
2	0.220874			2	0.375959
2.1	0.218447			2.1	0.365729
2.2	0.211165			2.2	0.355499
2.3	0.206311			2.3	0.342711
2.4	0.203883			2.4	0.332481
2.5	0.196602			2.5	0.322251
2.6	0.186893			2.6	0.296675
2.7	0.184466			2.7	0.289003
3	0.179612			2.8	0.283887
3.2	0.165049			3	0.268542
3.3	0.162621			3.1	0.255754
3.4	0.160194			3.2	0.250639
3.5	0.15534			3.4	0.240409
3.7	0.152913			3.5	0.235294
3.8	0.140777			3.6	0.232737
3.9	0.133495			3.7	0.230179
4	0.128641			3.8	0.217391
4.1	0.126214			3.9	0.214834
4.2	0.118932			4.1	0.209719
4.3	0.116505			4.3	0.207161
4.8	0.114078			4.4	0.196931
4.9	0.11165			4.5	0.191816
5	0.109223			4.6	0.184143
5.2	0.101942			4.7	0.181586
5.4	0.0970874			4.9	0.176471
5.5	0.0946602			5	0.173913
5.6	0.0898058			5.3	0.168798
5.7	0.0849515			5.5	0.163683
5.9	0.0800971			5.6	0.161125
6	0.0776699			5.7	0.153453
6.4	0.0703883			5.8	0.148338
6.6	0.0631068			5.9	0.14578
6.8	0.0606796			6	0.140665
7	0.0582524			6.1	0.132992
7.1	0.0558252			6.2	0.130435
7.3	0.0533981			6.3	0.127877
7.5	0.0509709			6.5	0.122762
7.8	0.0461165			6.6	0.120205
7.9	0.0436893			6.7	0.117647
8.3	0.0412621			6.8	0.112532
8.4	0.038835			6.9	0.109974
9.1	0.0364078			7.3	0.107417
9.2	0.0339806			7.5	0.102302
9.4	0.0315534			7.7	0.0997442
10.1	0.0291262			8.1	0.0946292
10.7	0.026699			8.3	0.0920716
10.9	0.0242718			8.7	0.0895141
11	0.0218447			9	0.084399
11.3	0.0194175			9.3	0.0818414
12.9	0.0169903			9.5	0.0792839
13.9	0.0145631			9.6	0.0741688
14.4	0.0121359			9.9	0.0716113
14.5	0.00970874			10.1	0.0690537
15.9	0.00728155			10.4	0.0639386
20.8	0.00485437			11	0.0588235
22.3	0.00242718			11.7	0.056266
33.1	0			12	0.0537084
				12.1	0.0485934
				12.2	0.0460358
				13.3	0.0434783
				13.8	0.0409207
				15.4	0.0383632
				15.6	0.0358056
				15.7	0.0332481
				16.4	0.0306905
				17.7	0.028133
				18.6	0.0255754
				18.9	0.0230179
				22.9	0.0204604
				25.5	0.0179028
				26.9	0.0153453
				30.4	0.0127877
				31.3	0.0102302
				36.9	0.00767263
				38.4	0.00511509
				55.8	0.00255754
				64.5	0
