# Supplementary material for: Nucleosome flipping drives kinetic proofreading and processivity by SWR1
Source: Nature. 2024 Nov 6;636(8041):251–7. doi: 10.1038/s41586-024-08152-y (PMC11618073; doi:10.1038/s41586-024-08152-y)
Supplement: Supplementary file 10 — Source Data Fig. 4 [file 41586_2024_8152_MOESM10_ESM.xlsx]

## Sheet: Fig 4b
Top panel (proximal)				Bottom pannel (dynamic)
Time(s)	FRET	HMM		Time(s)	FRET	HMM
16	0.483275	0.361455		16	0.425951	0.342417
16.1	0.40787	0.361455		16.1	0.306604	0.342417
16.2	0.556864	0.361455		16.2	0.386944	0.342417
16.3	0.517932	0.361455		16.3	0.39659	0.342417
16.4	0.294415	0.361455		16.4	0.32381	0.342417
16.5	0.360768	0.361455		16.5	0.478537	0.342417
16.6	0.58387	0.361455		16.6	0.398017	0.342417
16.7	0.388921	0.361455		16.7	0.399751	0.342417
16.8	0.332714	0.361455		16.8	0.404936	0.342417
16.9	0.42401	0.361455		16.9	0.362803	0.342417
17	0.265253	0.361455		17	0.466218	0.342417
17.1	0.219722	0.361455		17.1	0.493777	0.342417
17.2	0.413473	0.361455		17.2	0.336135	0.342417
17.3	0.479542	0.361455		17.3	0.336192	0.342417
17.4	0.548718	0.361455		17.4	0.405135	0.342417
17.5	0.429686	0.361455		17.5	0.466177	0.342417
17.6	0.582957	0.361455		17.6	0.434087	0.342417
17.7	0.256177	0.361455		17.7	0.524302	0.342417
17.8	0.373252	0.361455		17.8	0.377056	0.342417
17.9	0.370882	0.361455		17.9	0.397067	0.342417
18	0.358579	0.361455		18	0.243348	0.342417
18.1	0.420755	0.361455		18.1	0.430782	0.342417
18.2	0.363045	0.361455		18.2	0.445136	0.342417
18.3	0.378654	0.361455		18.3	0.478261	0.342417
18.4	0.426573	0.361455		18.4	0.32571	0.342417
18.5	0.405028	0.361455		18.5	0.269569	0.342417
18.6	0.41574	0.361455		18.6	0.396761	0.342417
18.7	0.440249	0.361455		18.7	0.21031	0.342417
18.8	0.468744	0.361455		18.8	0.274236	0.342417
18.9	0.162066	0.361455		18.9	0.417861	0.342417
19	0.0885615	0.361455		19	0.333454	0.342417
19.1	0.168183	0.361455		19.1	0.377229	0.342417
19.2	0.386278	0.361455		19.2	0.141631	0.342417
19.3	0.521857	0.361455		19.3	0.33859	0.342417
19.4	0.413154	0.361455		19.4	0.322444	0.342417
19.5	0.408534	0.361455		19.5	0.456886	0.342417
19.6	0.452456	0.361455		19.6	0.282351	0.342417
19.7	0.344626	0.361455		19.7	0.322939	0.342417
19.8	0.38715	0.361455		19.8	0.33563	0.342417
19.9	0.35978	0.361455		19.9	0.250443	0.342417
20	0.218949	0.361455		20	0.241252	0.342417
20.1	0.411474	0.361455		20.1	0.338421	0.342417
20.2	0.433381	0.361455		20.2	0.352385	0.342417
20.3	0.457226	0.361455		20.3	0.369193	0.342417
20.4	0.442896	0.361455		20.4	0.477916	0.342417
20.5	0.236999	0.361455		20.5	0.461424	0.342417
20.6	0.414598	0.361455		20.6	0.553959	0.342417
20.7	0.337864	0.361455		20.7	0.544443	0.342417
20.8	0.323182	0.361455		20.8	0.276505	0.342417
20.9	0.387705	0.361455		20.9	0.447735	0.342417
21	0.46556	0.361455		21	0.167587	0.342417
21.1	0.440089	0.361455		21.1	0.379028	0.342417
21.2	0.350365	0.361455		21.2	0.319225	0.342417
21.3	0.383524	0.361455		21.3	0.321096	0.342417
21.4	0.401472	0.361455		21.4	0.333434	0.342417
21.5	0.323726	0.361455		21.5	0.427444	0.342417
21.6	0.416261	0.361455		21.6	0.398353	0.342417
21.7	0.541516	0.361455		21.7	0.416481	0.342417
21.8	0.318279	0.361455		21.8	0.274075	0.342417
21.9	0.449032	0.361455		21.9	0.199539	0.342417
22	0.408488	0.361455		22	0.431954	0.342417
22.1	0.371262	0.361455		22.1	0.371671	0.342417
22.2	0.364878	0.361455		22.2	0.427642	0.342417
22.3	0.315244	0.361455		22.3	0.182291	0.342417
22.4	0.379605	0.361455		22.4	0.187248	0.342417
22.5	0.260204	0.361455		22.5	0.205442	0.342417
22.6	0.401604	0.361455		22.6	0.333244	0.342417
22.7	0.541896	0.361455		22.7	0.311951	0.342417
22.8	0.394022	0.361455		22.8	0.394774	0.342417
22.9	0.377773	0.361455		22.9	0.438167	0.342417
23	0.258114	0.361455		23	0.287456	0.342417
23.1	0.347771	0.361455		23.1	0.323527	0.342417
23.2	0.247529	0.361455		23.2	0.287284	0.342417
23.3	0.270157	0.361455		23.3	0.324908	0.342417
23.4	0.361516	0.361455		23.4	0.182528	0.342417
23.5	0.387952	0.361455		23.5	0.394755	0.342417
23.6	0.553434	0.361455		23.6	0.348728	0.342417
23.7	0.413896	0.361455		23.7	0.391699	0.342417
23.8	0.320934	0.361455		23.8	0.353155	0.342417
23.9	0.207846	0.361455		23.9	0.368065	0.342417
24	0.245551	0.361455		24	0.404205	0.342417
24.1	0.238413	0.361455		24.1	0.399005	0.342417
24.2	0.451192	0.361455		24.2	0.442849	0.342417
24.3	0.580013	0.361455		24.3	0.415043	0.342417
24.4	0.390644	0.361455		24.4	0.294701	0.342417
24.5	0.269773	0.361455		24.5	0.401291	0.342417
24.6	0.431582	0.361455		24.6	0.415477	0.342417
24.7	0.242686	0.361455		24.7	0.414318	0.342417
24.8	0.277794	0.361455		24.8	0.41097	0.342417
24.9	0.407167	0.361455		24.9	0.374668	0.342417
25	0.474047	0.361455		25	0.295829	0.342417
25.1	0.419174	0.361455		25.1	0.400908	0.342417
25.2	0.365192	0.361455		25.2	0.383808	0.342417
25.3	0.421884	0.361455		25.3	0.37893	0.342417
25.4	0.376987	0.361455		25.4	0.404778	0.342417
25.5	0.395718	0.361455		25.5	0.438638	0.342417
25.6	0.37293	0.361455		25.6	0.322744	0.342417
25.7	0.367162	0.361455		25.7	0.185372	0.342417
25.8	0.298797	0.361455		25.8	0.442322	0.342417
25.9	0.45891	0.361455		25.9	0.441586	0.342417
26	0.428303	0.361455		26	0.0915004	0.342417
26.1	0.260664	0.361455		26.1	0.386619	0.342417
26.2	0.497533	0.361455		26.2	0.301054	0.342417
26.3	0.292276	0.361455		26.3	0.24624	0.342417
26.4	0.363241	0.361455		26.4	0.44497	0.342417
26.5	0.235632	0.361455		26.5	0.286502	0.342417
26.6	0.331428	0.361455		26.6	0.107421	0.342417
26.7	0.42279	0.361455		26.7	0.255243	0.342417
26.8	0.391682	0.361455		26.8	0.295541	0.342417
26.9	0.310809	0.361455		26.9	0.318327	0.342417
27	0.276811	0.361455		27	0.426619	0.342417
27.1	0.299624	0.361455		27.1	0.349599	0.342417
27.2	0.50093	0.361455		27.2	0.469228	0.342417
27.3	0.394747	0.361455		27.3	0.459686	0.342417
27.4	0.342847	0.361455		27.4	0.32397	0.342417
27.5	0.231666	0.361455		27.5	0.312102	0.342417
27.6	0.294172	0.361455		27.6	0.489223	0.342417
27.7	0.458106	0.361455		27.7	0.469683	0.342417
27.8	0.284953	0.361455		27.8	0.228808	0.342417
27.9	0.464286	0.361455		27.9	0.304026	0.342417
28	0.394668	0.361455		28	0.0420444	0.342417
28.1	0.307597	0.361455		28.1	0.41334	0.342417
28.2	0.322748	0.361455		28.2	0.372053	0.342417
28.3	0.386278	0.361455		28.3	0.108525	0.342417
28.4	0.454888	0.361455		28.4	0.332372	0.342417
28.5	0.436062	0.361455		28.5	0.216021	0.342417
28.6	0.374114	0.361455		28.6	-0.02576	0.069501
28.7	0.432357	0.361455		28.7	0.109334	0.069501
28.8	0.596097	0.361455		28.8	0.403121	0.342417
28.9	0.31124	0.361455		28.9	0.313867	0.342417
29	0.409854	0.361455		29	0.364612	0.342417
29.1	0.400461	0.361455		29.1	0.289941	0.342417
29.2	0.317768	0.361455		29.2	0.374762	0.342417
29.3	0.312297	0.361455		29.3	0.271169	0.342417
29.4	0.459642	0.361455		29.4	0.360216	0.342417
29.5	0.428237	0.361455		29.5	0.462458	0.342417
29.6	0.413581	0.361455		29.6	0.506762	0.342417
29.7	0.224533	0.361455		29.7	0.445178	0.342417
29.8	0.3641	0.361455		29.8	0.0759159	0.342417
29.9	0.202854	0.361455		29.9	0.290478	0.342417
30	0.222444	0.361455		30	0.501492	0.342417
30.1	0.445413	0.361455		30.1	0.524842	0.342417
30.2	0.371726	0.361455		30.2	0.552942	0.342417
30.3	0.419503	0.361455		30.3	0.338182	0.342417
30.4	0.104531	0.361455		30.4	0.365633	0.342417
30.5	0.432676	0.361455		30.5	-0.0866231	0.069501
30.6	0.478412	0.361455		30.6	0.285458	0.342417
30.7	0.360973	0.361455		30.7	0.416391	0.342417
30.8	0.383785	0.361455		30.8	0.43085	0.342417
30.9	0.439892	0.361455		30.9	0.138284	0.069501
31	0.343802	0.361455		31	0.00253297	0.069501
31.1	0.378481	0.361455		31.1	0.0780058	0.069501
31.2	0.379634	0.361455		31.2	0.449456	0.342417
31.3	0.373773	0.361455		31.3	0.268569	0.342417
31.4	0.408106	0.361455		31.4	0.455824	0.342417
31.5	0.520688	0.361455		31.5	0.207244	0.342417
31.6	0.511375	0.361455		31.6	0.209739	0.342417
31.7	0.396151	0.361455		31.7	0.408961	0.342417
31.8	0.351199	0.361455		31.8	0.446578	0.342417
31.9	0.212086	0.361455		31.9	0.278284	0.342417
32	0.303599	0.361455		32	0.321165	0.342417
32.1	0.499028	0.361455		32.1	0.510275	0.342417
32.2	0.411231	0.361455		32.2	0.417321	0.342417
32.3	0.402577	0.361455		32.3	0.198483	0.342417
32.4	0.300426	0.361455		32.4	0.224799	0.342417
32.5	0.401526	0.361455		32.5	0.494015	0.342417
32.6	0.365079	0.361455		32.6	0.168473	0.342417
32.7	0.486369	0.361455		32.7	0.357243	0.342417
32.8	0.487991	0.361455		32.8	0.414233	0.342417
32.9	0.407842	0.361455		32.9	0.418855	0.342417
33	0.299219	0.361455		33	0.333346	0.342417
33.1	0.372269	0.361455		33.1	0.345277	0.342417
33.2	0.48151	0.361455		33.2	0.498525	0.342417
33.3	0.279507	0.361455		33.3	0.0149521	0.342417
33.4	0.346951	0.361455		33.4	0.273186	0.342417
33.5	0.294405	0.361455		33.5	0.260569	0.342417
33.6	0.329128	0.361455		33.6	0.303769	0.342417
33.7	0.303016	0.361455		33.7	0.321906	0.342417
33.8	0.484509	0.361455		33.8	0.446607	0.342417
33.9	0.450732	0.361455		33.9	-0.0211828	0.069501
34	0.387274	0.361455		34	0.158155	0.069501
34.1	0.33551	0.361455		34.1	0.427945	0.342417
34.2	0.423664	0.361455		34.2	0.152621	0.342417
34.3	0.404821	0.361455		34.3	0.502162	0.342417
34.4	0.461635	0.361455		34.4	0.437708	0.342417
34.5	0.437887	0.361455		34.5	0.343946	0.342417
34.6	0.368598	0.361455		34.6	0.225192	0.342417
34.7	0.439252	0.361455		34.7	0.232017	0.342417
34.8	0.310345	0.361455		34.8	0.336325	0.342417
34.9	0.448819	0.361455		34.9	0.314957	0.342417
35	0.45079	0.361455		35	0.274337	0.342417
35.1	0.394134	0.361455		35.1	0.457987	0.342417
35.2	0.320956	0.361455		35.2	0.346844	0.342417
35.3	0.307344	0.361455		35.3	0.161526	0.342417
35.4	0.426853	0.361455		35.4	0.264547	0.342417
35.5	0.393517	0.361455		35.5	0.575597	0.342417
35.6	0.499727	0.361455		35.6	0.334739	0.342417
35.7	0.27565	0.361455		35.7	0.0895494	0.342417
35.8	0.378096	0.361455		35.8	0.366238	0.342417
35.9	0.189747	0.361455		35.9	0.333489	0.342417
36	0.390808	0.361455		36	0.296351	0.342417
36.1	0.256555	0.361455		36.1	0.399441	0.342417
36.2	0.24161	0.361455		36.2	0.30482	0.342417
36.3	0.419362	0.361455		36.3	0.324098	0.342417
36.4	0.353124	0.361455		36.4	0.255064	0.342417
36.5	0.463939	0.361455		36.5	0.354703	0.342417
36.6	0.303814	0.361455		36.6	0.371253	0.342417
36.7	0.485316	0.361455		36.7	0.451108	0.342417
36.8	0.249045	0.361455		36.8	0.228324	0.342417
36.9	0.502451	0.361455		36.9	0.0938065	0.069501
37	0.400574	0.361455		37	0.0399942	0.069501
37.1	0.419557	0.361455		37.1	0.180774	0.069501
37.2	0.425397	0.361455		37.2	0.602722	0.342417
37.3	0.220583	0.361455		37.3	0.36207	0.342417
37.4	0.262387	0.361455		37.4	0.367564	0.342417
37.5	0.449764	0.361455		37.5	0.594076	0.342417
37.6	0.349684	0.361455		37.6	0.353769	0.342417
37.7	0.292631	0.361455		37.7	0.542396	0.342417
37.8	0.306673	0.361455		37.8	0.518324	0.342417
37.9	0.259215	0.361455		37.9	0.430493	0.342417
38	0.350202	0.361455		38	-0.0881583	0.069501
38.1	0.318603	0.361455		38.1	0.027834	0.069501
38.2	0.360469	0.361455		38.2	0.0686867	0.069501
38.3	0.184462	0.361455		38.3	0.0631498	0.069501
38.4	0.326094	0.361455		38.4	0.280394	0.342417
38.5	0.344647	0.361455		38.5	0.359489	0.342417
38.6	0.35075	0.361455		38.6	0.320268	0.342417
38.7	0.224363	0.361455		38.7	0.406965	0.342417
38.8	0.32643	0.361455		38.8	0.314444	0.342417
38.9	0.190078	0.361455		38.9	0.29509	0.342417
39	0.429966	0.361455		39	0.347853	0.342417
39.1	0.375366	0.361455		39.1	0.314226	0.342417
39.2	0.344823	0.361455		39.2	0.364429	0.342417
39.3	0.413762	0.361455		39.3	0.533491	0.342417
39.4	0.315746	0.361455		39.4	0.451001	0.342417
39.5	0.298099	0.361455		39.5	0.542148	0.342417
39.6	0.352191	0.361455		39.6	0.383714	0.342417
39.7	0.453236	0.361455		39.7	0.265799	0.342417
39.8	0.315176	0.361455		39.8	0.326912	0.342417
39.9	0.406577	0.361455		39.9	0.23326	0.342417
40	0.295885	0.361455		40	0.479407	0.342417
40.1	0.235113	0.361455		40.1	0.429604	0.342417
40.2	0.444686	0.361455		40.2	0.597346	0.342417
40.3	0.534356	0.361455		40.3	0.459354	0.342417
40.4	0.231734	0.361455		40.4	0.183097	0.342417
40.5	0.353712	0.361455		40.5	0.369628	0.342417
40.6	0.330177	0.361455		40.6	0.300201	0.342417
40.7	0.245665	0.361455		40.7	0.350215	0.342417
40.8	0.240095	0.361455		40.8	0.295936	0.342417
40.9	0.42236	0.361455		40.9	0.386262	0.342417
41	0.22129	0.361455		41	0.50302	0.342417
41.1	0.378771	0.361455		41.1	0.323703	0.342417
41.2	0.289476	0.361455		41.2	0.192598	0.342417
41.3	0.473746	0.361455		41.3	0.5238	0.342417
41.4	0.287897	0.361455		41.4	0.361136	0.342417
41.5	0.292136	0.361455		41.5	0.419265	0.342417
41.6	0.407652	0.361455		41.6	0.402969	0.342417
41.7	0.375007	0.361455		41.7	0.44613	0.342417
41.8	0.352566	0.361455		41.8	0.312566	0.342417
41.9	0.531187	0.361455		41.9	0.386091	0.342417
42	0.330478	0.361455		42	0.537931	0.342417
42.1	0.298258	0.361455		42.1	0.49475	0.342417
42.2	0.401395	0.361455		42.2	0.539307	0.342417
42.3	0.378549	0.361455		42.3	0.417348	0.342417
42.4	0.369668	0.361455		42.4	0.597616	0.342417
42.5	0.258483	0.361455		42.5	0.369852	0.342417
42.6	0.474923	0.361455		42.6	0.310932	0.342417
42.7	0.376647	0.361455		42.7	0.443616	0.342417
42.8	0.43871	0.361455		42.8	0.25175	0.342417
42.9	0.350648	0.361455		42.9	0.30014	0.342417
43	0.430393	0.361455		43	0.321089	0.342417
43.1	0.295761	0.361455		43.1	0.241109	0.342417
43.2	0.336531	0.361455		43.2	0.215385	0.342417
43.3	0.418163	0.361455		43.3	0.458277	0.342417
43.4	0.221656	0.361455		43.4	0.19202	0.342417
43.5	0.356313	0.361455		43.5	0.339361	0.342417
43.6	0.236379	0.361455		43.6	0.619961	0.342417
43.7	0.331625	0.361455		43.7	0.438376	0.342417
43.8	0.3511	0.361455		43.8	0.495249	0.342417
43.9	0.445344	0.361455		43.9	0.364526	0.342417
44	0.174195	0.361455		44	0.259516	0.342417
44.1	0.536371	0.361455		44.1	0.568851	0.342417
44.2	0.289832	0.361455		44.2	0.412081	0.342417
44.3	0.303892	0.361455		44.3	0.39149	0.342417
44.4	0.267641	0.361455		44.4	0.332434	0.342417
44.5	0.441539	0.361455		44.5	0.276224	0.342417
44.6	0.313911	0.361455		44.6	0.458852	0.342417
44.7	0.448131	0.361455		44.7	0.348002	0.342417
44.8	0.4244	0.361455		44.8	0.442822	0.342417
44.9	0.299284	0.361455		44.9	0.308569	0.342417
45	0.351518	0.361455		45	0.43953	0.342417
45.1	0.489323	0.361455		45.1	0.410205	0.342417
45.2	0.237398	0.361455		45.2	0.448425	0.342417
45.3	0.266247	0.361455		45.3	0.411151	0.342417
45.4	0.300297	0.361455		45.4	0.487615	0.342417
45.5	0.409959	0.361455		45.5	0.37442	0.342417
45.6	0.399252	0.361455		45.6	0.341059	0.342417
45.7	0.336087	0.361455		45.7	0.390582	0.342417
45.8	0.220214	0.361455		45.8	0.312972	0.342417
45.9	0.326643	0.361455		45.9	0.431971	0.342417
46	0.487179	0.361455		46	0.227687	0.342417
46.1	0.342509	0.361455		46.1	0.438571	0.342417
46.2	0.30969	0.361455		46.2	0.0794979	0.342417
46.3	0.325825	0.361455		46.3	0.228172	0.342417
46.4	0.305136	0.361455		46.4	0.293693	0.342417
46.5	0.272536	0.361455		46.5	0.258018	0.342417
46.6	0.213697	0.361455		46.6	0.268148	0.342417
46.7	0.40325	0.361455		46.7	0.322626	0.342417
46.8	0.401474	0.361455		46.8	0.600548	0.342417
46.9	0.444788	0.361455		46.9	0.205643	0.342417
47	0.410182	0.361455		47	0.428707	0.342417
47.1	0.342675	0.361455		47.1	0.418618	0.342417
47.2	0.225247	0.361455		47.2	0.253705	0.342417
47.3	0.422052	0.361455		47.3	0.607806	0.342417
47.4	0.331342	0.361455		47.4	0.305655	0.342417
47.5	0.35833	0.361455		47.5	0.432344	0.342417
47.6	0.334808	0.361455		47.6	0.226083	0.342417
47.7	0.451682	0.361455		47.7	0.199099	0.342417
47.8	0.280849	0.361455		47.8	0.352588	0.342417
47.9	0.345725	0.361455		47.9	0.378882	0.342417
48	0.361934	0.361455		48	0.450111	0.342417
48.1	0.207941	0.361455		48.1	0.265189	0.342417
48.2	0.404367	0.361455		48.2	0.371173	0.342417
48.3	0.329616	0.361455		48.3	0.257252	0.342417
48.4	0.296033	0.361455		48.4	0.362408	0.342417
48.5	0.150387	0.361455		48.5	0.263091	0.342417
48.6	0.391721	0.361455		48.6	0.291907	0.342417
48.7	0.453961	0.361455		48.7	0.20666	0.342417
48.8	0.271334	0.361455		48.8	0.28155	0.342417
48.9	0.417699	0.361455		48.9	0.297871	0.342417
49	0.320049	0.361455		49	0.502653	0.342417
49.1	0.42303	0.361455		49.1	0.488886	0.342417
49.2	0.289487	0.361455		49.2	0.23432	0.342417
49.3	0.378942	0.361455		49.3	0.42819	0.342417
49.4	0.413418	0.361455		49.4	0.188324	0.342417
49.5	0.342686	0.361455		49.5	0.298157	0.342417
49.6	0.439127	0.361455		49.6	0.191289	0.342417
49.7	0.256911	0.361455		49.7	0.421068	0.342417
49.8	0.171436	0.361455		49.8	0.355434	0.342417
49.9	0.314118	0.361455		49.9	0.411969	0.342417
50	0.410092	0.361455		50	0.243362	0.342417
50.1	0.278491	0.361455		50.1	0.141829	0.342417
50.2	0.277326	0.361455		50.2	0.321068	0.342417
50.3	0.363664	0.361455		50.3	0.2309	0.342417
50.4	0.498307	0.361455		50.4	0.301757	0.342417
50.5	0.473716	0.361455		50.5	0.461529	0.342417
50.6	0.175467	0.361455		50.6	0.285634	0.342417
50.7	0.500068	0.361455		50.7	0.332775	0.342417
50.8	0.49308	0.361455		50.8	0.309559	0.342417
50.9	0.399783	0.361455		50.9	0.40814	0.342417
51	0.372701	0.361455		51	0.401537	0.342417
51.1	0.254894	0.361455		51.1	0.316729	0.342417
51.2	0.255694	0.361455		51.2	0.360891	0.342417
51.3	0.441195	0.361455		51.3	0.235941	0.342417
51.4	0.295104	0.361455		51.4	0.263872	0.342417
51.5	0.492358	0.361455		51.5	0.403743	0.342417
51.6	0.327632	0.361455		51.6	0.239355	0.342417
51.7	0.38044	0.361455		51.7	0.241802	0.342417
51.8	0.337245	0.361455		51.8	0.352137	0.342417
51.9	0.485488	0.361455		51.9	0.151534	0.342417
52	0.375445	0.361455		52	0.306528	0.342417
52.1	0.398881	0.361455		52.1	0.371475	0.342417
52.2	0.230983	0.361455		52.2	0.423705	0.342417
52.3	0.421613	0.361455		52.3	0.367147	0.342417
52.4	0.273597	0.361455		52.4	0.494745	0.342417
52.5	0.525154	0.361455		52.5	0.421088	0.342417
52.6	0.529442	0.361455		52.6	0.27146	0.342417
52.7	0.373565	0.361455		52.7	0.395297	0.342417
52.8	0.50279	0.361455		52.8	0.217816	0.342417
52.9	0.298592	0.361455		52.9	0.201849	0.342417
53	0.343265	0.361455		53	0.407457	0.342417
53.1	0.377262	0.361455		53.1	0.321593	0.342417
53.2	0.0579092	0.361455		53.2	0.223852	0.342417
53.3	0.155075	0.361455		53.3	0.279484	0.342417
53.4	0.261105	0.361455		53.4	0.410784	0.342417
53.5	0.196452	0.361455		53.5	0.174007	0.342417
53.6	0.391963	0.361455		53.6	0.258782	0.342417
53.7	0.392349	0.361455		53.7	0.40601	0.342417
53.8	0.267737	0.361455		53.8	0.200247	0.342417
53.9	0.222314	0.361455		53.9	0.317723	0.342417
54	0.375616	0.361455		54	0.355636	0.342417
54.1	0.386243	0.361455		54.1	0.223703	0.342417
54.2	0.242364	0.361455		54.2	0.36401	0.342417
54.3	0.312577	0.361455		54.3	0.307401	0.342417
54.4	0.318065	0.361455		54.4	0.371045	0.342417
54.5	0.295405	0.361455		54.5	0.22523	0.342417
54.6	0.328232	0.361455		54.6	0.172879	0.342417
54.7	0.465443	0.361455		54.7	0.254672	0.342417
54.8	0.168439	0.361455		54.8	0.265968	0.342417
54.9	0.232713	0.361455		54.9	0.370491	0.342417
55	0.250426	0.361455		55	0.430591	0.342417
55.1	0.372618	0.361455		55.1	0.217797	0.342417
55.2	0.344494	0.361455		55.2	0.312687	0.342417
55.3	0.281892	0.361455		55.3	0.128805	0.342417
55.4	0.305712	0.361455		55.4	0.294847	0.342417
55.5	0.393979	0.361455		55.5	0.190849	0.342417
55.6	0.286546	0.361455		55.6	0.271721	0.342417
55.7	0.366054	0.361455		55.7	0.275307	0.342417
55.8	0.327489	0.361455		55.8	0.299506	0.342417
55.9	0.28707	0.361455		55.9	0.343295	0.342417
56	0.515924	0.361455		56	0.425208	0.342417
56.1	0.386987	0.361455		56.1	0.30681	0.342417
56.2	0.267033	0.361455		56.2	0.399943	0.342417
56.3	0.348027	0.361455		56.3	0.479207	0.342417
56.4	0.405296	0.361455		56.4	0.387282	0.342417
56.5	0.322788	0.361455		56.5	0.411496	0.342417
56.6	0.37603	0.361455		56.6	0.388285	0.342417
56.7	0			56.7	0.47643	0.342417
56.8	0			56.8	0.185271	0.342417
56.9	0			56.9	0.289871	0.342417
57	0			57	0.243413	0.342417
57.1	0			57.1	0.253576	0.342417
57.2	0			57.2	0.540461	0.342417
57.3	0			57.3	0.136588	0.342417
57.4	0			57.4	0.263826	0.342417
57.5	0			57.5	0.44873	0.342417
57.6	0			57.6	0.127854	0.342417
57.7	0			57.7	0.441367	0.342417
57.8	0			57.8	0.397096	0.342417
57.9	0			57.9	0.315889	0.342417
58	0			58	0.205221	0.342417
58.1	0			58.1	0.312325	0.342417
58.2	0			58.2	0.377247	0.342417
58.3	0			58.3	0.217216	0.342417
58.4	0			58.4	0.213593	0.342417
58.5	0			58.5	0.159579	0.342417
58.6	0			58.6	0.420182	0.342417
58.7	0			58.7	0.357732	0.342417
58.8	0			58.8	0.322908	0.342417
58.9	0			58.9	0.549323	0.342417
59	0			59	0.301315	0.342417
59.1	0			59.1	0.170746	0.342417
59.2	0			59.2	0.224179	0.342417
59.3	0			59.3	0.314311	0.342417
59.4	0			59.4	0.336347	0.342417
59.5	0			59.5	0.404777	0.342417
59.6	0			59.6	0.296797	0.342417
59.7	0			59.7	0.417739	0.342417
59.8	0			59.8	0.327373	0.342417
59.9	0			59.9	0.188901	0.342417
60	0			60	0.346299	0.342417
60.1	0			60.1	0.3844	0.342417
60.2	0			60.2	0.384794	0.342417
60.3	0			60.3	0.323462	0.342417
60.4	0			60.4	0.160037	0.342417
60.5	0			60.5	0.109864	0.342417
60.6	0			60.6	0.380098	0.342417
60.7	0			60.7	0.488082	0.342417
60.8	0			60.8	0.299258	0.342417
60.9	0			60.9	0.451064	0.342417
61	0			61	0.193495	0.342417
61.1	0			61.1	0.31396	0.342417
61.2	0			61.2	0.222326	0.342417
61.3	0			61.3	0.209486	0.342417
61.4	0			61.4	0.422364	0.342417
61.5	0			61.5	0.506061	0.342417
61.6	0			61.6	0.164556	0.342417
61.7	0			61.7	0.260693	0.342417
61.8	0			61.8	0.359557	0.342417
61.9	0			61.9	0.283644	0.342417
62	0			62	0.235635	0.342417
62.1	0			62.1	0.518623	0.342417
62.2	0			62.2	0.211337	0.342417
62.3	0			62.3	0.140301	0.342417
62.4	0			62.4	0.239798	0.342417
62.5	0			62.5	0.303268	0.342417
62.6	0			62.6	0.276985	0.342417
62.7	0			62.7	0.304465	0.342417
62.8	0			62.8	0.365144	0.342417
62.9	0			62.9	0.230266	0.342417
63	0			63	0.418983	0.342417
63.1	0			63.1	0.205216	0.342417
63.2	0			63.2	0.446667	0.342417
63.3	0			63.3	0.262281	0.342417
63.4	0			63.4	0.2724	0.342417
63.5	0			63.5	0.212389	0.342417
63.6	0			63.6	0.402145	0.342417
63.7	0			63.7	0.29064	0.342417
63.8	0			63.8	0.194589	0.342417
63.9	0			63.9	0.204687	0.342417
64	0			64	0.354083	0.342417
64.1	0			64.1	0.328208	0.342417
64.2	0			64.2	0.309608	0.342417
64.3	0			64.3	0.263409	0.342417
64.4	0			64.4	0.249369	0.342417
64.5	0			64.5	0.370682	0.342417
64.6	0			64.6	0.385589	0.342417
64.7	0			64.7	0.368395	0.342417
64.8	0			64.8	0.241277	0.342417
64.9	0			64.9	0.260271	0.342417
65	0			65	0.306953	0.342417
65.1	0			65.1	0.322241	0.342417
65.2	0			65.2	0.22719	0.342417
65.3	0			65.3	0.17952	0.342417
65.4	0			65.4	0.322573	0.342417
65.5	0			65.5	0.516097	0.342417
65.6	0			65.6	0.16387	0.342417
65.7	0			65.7	0.446471	0.342417
65.8	0			65.8	0.300943	0.342417
65.9	0			65.9	0.254841	0.342417
66	0			66	0.242338	0.342417
66.1	0			66.1	0.299137	0.342417
66.2	0			66.2	0.461536	0.342417
66.3	0			66.3	0.216362	0.342417
66.4	0			66.4	0.473547	0.342417
66.5	0			66.5	0.57186	0.342417
66.6	0			66.6	0.282704	0.342417
66.7	0			66.7	-0.0690213	0.069501
66.8	0			66.8	0.108562	0.069501
66.9	0			66.9	-0.0179382	0.069501
67	0			67	0.0096307	0.069501
67.1	0			67.1	-0.108917	0.069501
67.2	0			67.2	0.118486	0.069501
67.3	0			67.3	-0.0806023	0.069501
67.4	0			67.4	0.029954	0.069501
67.5	0			67.5	0.286109	0.069501
67.6	0			67.6	0.10828	0.069501
67.7	0			67.7	0.0619379	0.069501
67.8	0			67.8	0.165709	0.069501
67.9	0			67.9	0.117455	0.069501
68	0			68	0.15591	0.069501
68.1	0			68.1	0.0278202	0.069501
68.2	0			68.2	0.142375	0.069501
68.3	0			68.3	0.123011	0.069501
68.4	0			68.4	-0.0365943	0.069501
68.5	0			68.5	-0.0526316	0.069501
68.6	0			68.6	0.161148	0.069501
68.7	0			68.7	0.120654	0.069501
68.8	0			68.8	0.158488	0.069501
68.9	0			68.9	-0.025975	0.069501
69	0			69	0.187052	0.069501
69.1	0			69.1	0.444614	0.342417
69.2	0			69.2	0.315971	0.342417
69.3	0			69.3	0.450581	0.342417
69.4	0			69.4	0.355961	0.342417
69.5	0			69.5	0.349503	0.342417
69.6	0			69.6	0.304609	0.342417
69.7	0			69.7	0.297296	0.342417
69.8	0			69.8	0.3253	0.342417
69.9	0			69.9	0.230458	0.342417
70	0			70	0.293351	0.342417
70.1	0			70.1	0.169216	0.342417
70.2	0			70.2	0.444936	0.342417
70.3	0			70.3	0.265782	0.342417
70.4	0			70.4	0.40479	0.342417
70.5	0			70.5	0.373087	0.342417
70.6	0			70.6	0.279588	0.342417
70.7	0			70.7	0.38159	0.342417
70.8	0			70.8	0.449115	0.342417
70.9	0			70.9	0.380855	0.342417
71	0			71	0.319601	0.342417
71.1	0			71.1	0.272253	0.342417
71.2	0			71.2	0.306371	0.342417
71.3	0			71.3	0.315858	0.342417
71.4	0			71.4	0.182349	0.342417
71.5	0			71.5	0.324693	0.342417
71.6	0			71.6	0.340267	0.342417
71.7	0			71.7	0.557636	0.342417
71.8	0			71.8	0.350393	0.342417
71.9	0			71.9	0.388084	0.342417
72	0			72	0.461445	0.342417
72.1	0			72.1	0.342798	0.342417
72.2	0			72.2	0.348972	0.342417
72.3	0			72.3	0.40557	0.342417
72.4	0			72.4	0.308995
72.5	0			72.5	0.264972
72.6	0			72.6	0.311457
72.7	0			72.7	0.265933
72.8	0			72.8	0
72.9	0			72.9	0
73	0			73	0
73.1	0			73.1	0
73.2	0			73.2	0
73.3	0			73.3	0
73.4	0			73.4	0
73.5	0			73.5	0
73.6	0			73.6	0
73.7	0			73.7	0
73.8	0			73.8	0
73.9	0			73.9	0
74	0			74	0
74.1	0			74.1	0
74.2	0			74.2	0
74.3	0			74.3	0
74.4	0			74.4	0
74.5	0			74.5	0
74.6	0			74.6	0
74.7	0			74.7	0
74.8	0			74.8	0
74.9	0			74.9	0
75	0			75	0
75.1	0			75.1	0
75.2	0			75.2	0
75.3	0			75.3	0
75.4	0			75.4	0
75.5	0			75.5	0
75.6	0			75.6	0
75.7	0			75.7	0
75.8	0			75.8	0
75.9	0			75.9	0
76	0			76	0
76.1	0			76.1	0
76.2	0			76.2	0
76.3	0			76.3	0
76.4	0			76.4	0
76.5	0			76.5	0
76.6	0			76.6	0
76.7	0			76.7	0
76.8	0			76.8	0
76.9	0			76.9	0
77	0			77	0
77.1	0			77.1	0
77.2	0			77.2	0
77.3	0			77.3	0
77.4	0			77.4	0
77.5	0			77.5	0
77.6	0			77.6	0
77.7	0			77.7	0
77.8	0			77.8	0
77.9	0			77.9	0
78	0			78	0
78.1	0			78.1	0
78.2	0			78.2	0
78.3	0			78.3	0
78.4	0			78.4	0
78.5	0			78.5	0
78.6	0			78.6	0
78.7	0			78.7	0
78.8	0			78.8	0
78.9	0			78.9	0
79	0			79	0
79.1	0			79.1	0
79.2	0			79.2	0
79.3	0			79.3	0
79.4	0			79.4	0
79.5	0			79.5	0
79.6	0			79.6	0
79.7	0			79.7	0
79.8	0			79.8	0
79.9	0			79.9	0
80	0			80	0

## Sheet: Fig 4c
FRET	Histogram Counts
-0.1	0
-0.05	0.00609756
0	0.105463
0.05	0.104561
0.1	0.0552028
0.15	0.0196457
0.2	0.0333381
0.25	0.0511798
0.3	0.201111
0.35	0.250415
0.4	0.0898939
0.45	0.0402295
0.5	0.0111127
0.55	0.0131512
0.6	0.0148651
0.65	0.000180401
0.7	0.00202049
0.75	0.00128085
0.8	0.000252562
0.85	0
0.9	0
0.95	0
1	0
1.05	0

## Sheet: Fig 4d
Distal Survival probability plot (heterotypic Htz1-H2A nucleosome)				Proximal Survival probability plot (heterotypic Htz1-H2A nucleosome)
0	1			0	1
0.1	0.870588			0.1	0.881967
0.2	0.723529			0.2	0.754098
0.3	0.591176			0.3	0.678689
0.4	0.511765			0.4	0.622951
0.5	0.417647			0.5	0.57377
0.6	0.379412			0.6	0.521311
0.7	0.326471			0.7	0.485246
0.8	0.288235			0.8	0.459016
0.9	0.25			0.9	0.436066
1	0.238235			1	0.413115
1.1	0.2			1.1	0.4
1.2	0.188235			1.2	0.380328
1.3	0.173529			1.3	0.377049
1.4	0.158824			1.4	0.370492
1.5	0.141176			1.5	0.35082
1.6	0.129412			1.6	0.347541
1.7	0.117647			1.7	0.331148
1.8	0.111765			1.8	0.318033
1.9	0.102941			1.9	0.314754
2	0.0941176			2	0.311475
2.1	0.0794118			2.1	0.301639
2.2	0.0735294			2.2	0.288525
2.3	0.0617647			2.3	0.272131
2.4	0.0588235			2.4	0.268852
2.5	0.0558824			2.5	0.259016
2.6	0.05			2.7	0.252459
2.7	0.0441176			2.8	0.24918
3.1	0.0382353			2.9	0.245902
3.2	0.0352941			3	0.232787
3.5	0.0323529			3.1	0.229508
4.4	0.0264706			3.2	0.222951
5.6	0.0176471			3.3	0.209836
6.6	0.0147059			3.5	0.203279
7	0.00882353			3.6	0.2
9.2	0.00588235			3.7	0.196721
10.2	0.00294118			3.8	0.190164
11	0			3.9	0.183607
				4	0.180328
				4.1	0.177049
				4.6	0.170492
				4.7	0.167213
				4.9	0.163934
				5.1	0.160656
				5.2	0.157377
				5.3	0.154098
				5.6	0.15082
				5.8	0.140984
				6	0.137705
				6.1	0.127869
				6.2	0.121311
				6.3	0.118033
				6.9	0.114754
				7	0.111475
				7.1	0.104918
				7.2	0.101639
				7.5	0.0983607
				7.8	0.095082
				8.2	0.0918033
				8.4	0.0852459
				8.7	0.0819672
				9	0.0786885
				9.1	0.0754098
				9.3	0.0721311
				9.5	0.0688525
				9.6	0.0655738
				10.2	0.0622951
				10.3	0.0590164
				10.8	0.0557377
				10.9	0.052459
				12.1	0.0491803
				13.4	0.042623
				14.3	0.0393443
				15.9	0.0360656
				21.1	0.0327869
				22.4	0.0295082
				22.9	0.0262295
				24.7	0.0229508
				28.3	0.0196721
				29.3	0.0163934
				30.8	0.0131148
				38.8	0.00983607
				40	0.00655738
				47.4	0.00327869
				54	0

## Sheet: Fig 4f
Top panel (distal)				Bottom pannel (dynamic)
Time(s)	FRET	HMM		Time(s)	FRET	HMM
16	0.240623			16	0.0461888
16.1	0.201528	0.070662		16.1	0.0179082
16.2	0.0420343	0.070662		16.2	0.0652723
16.3	0.137437	0.070662		16.3	0.188034
16.4	0.0492871	0.070662		16.4	-0.0949411
16.5	0.110935	0.070662		16.5	0.175462
16.6	0.135688	0.070662		16.6	0.0371052
16.7	0.052492	0.070662		16.7	0.0965404
16.8	0.222023	0.070662		16.8	-0.017527
16.9	0.123384	0.070662		16.9	0.11987	0.074559
17	0.133693	0.070662		17	0.143689	0.074559
17.1	-0.00760297	0.070662		17.1	0.0968963	0.074559
17.2	0.0455096	0.070662		17.2	0.123105	0.074559
17.3	0.19549	0.070662		17.3	0.248505	0.074559
17.4	0.104607	0.070662		17.4	0.0425699	0.074559
17.5	0.112255	0.070662		17.5	0.0977542	0.074559
17.6	0.148841	0.070662		17.6	0.0460689	0.074559
17.7	0.193267	0.070662		17.7	0.0507471	0.074559
17.8	-0.0465327	0.070662		17.8	0.208945	0.074559
17.9	0.113952	0.070662		17.9	0.0359847	0.074559
18	0.131434	0.070662		18	0.109974	0.074559
18.1	0.03935	0.070662		18.1	0.0541355	0.074559
18.2	0.0791409	0.070662		18.2	0.300823	0.074559
18.3	0.138506	0.070662		18.3	-0.0172285	0.074559
18.4	0.15353	0.070662		18.4	0.0746135	0.074559
18.5	0.151834	0.070662		18.5	0.218939	0.074559
18.6	0.198265	0.070662		18.6	-0.0251912	0.074559
18.7	0.221044	0.070662		18.7	0.0816306	0.074559
18.8	0.0811245	0.070662		18.8	0.0560028	0.074559
18.9	0.0876011	0.070662		18.9	-0.0177099	0.074559
19	0.176356	0.070662		19	-0.0589843	0.074559
19.1	0.0903427	0.070662		19.1	0.16807	0.074559
19.2	-0.0627877	0.070662		19.2	0.184146	0.074559
19.3	0.120346	0.070662		19.3	0.216081	0.074559
19.4	0.0198891	0.070662		19.4	0.0873683	0.074559
19.5	0.00965771	0.070662		19.5	0.124594	0.074559
19.6	0.118245	0.070662		19.6	0.154792	0.074559
19.7	0.200286	0.070662		19.7	-0.0015391	0.074559
19.8	0.145865	0.070662		19.8	0.145067	0.074559
19.9	-0.0121179	0.070662		19.9	0.109155	0.074559
20	0.121109	0.070662		20	-0.0653003	0.074559
20.1	0.145545	0.070662		20.1	0.135273	0.074559
20.2	0.0246821	0.070662		20.2	0.082824	0.074559
20.3	0.00283286	0.070662		20.3	0.087134	0.074559
20.4	0.204369	0.070662		20.4	0.160621	0.074559
20.5	0.15404	0.070662		20.5	0.046266	0.074559
20.6	0.129002	0.070662		20.6	0.145363	0.074559
20.7	0.234886	0.070662		20.7	0.064239	0.074559
20.8	0.109234	0.070662		20.8	0.0768781	0.074559
20.9	0.0567659	0.070662		20.9	0.108509	0.074559
21	0.100501	0.070662		21	0.113942	0.074559
21.1	0.245727	0.070662		21.1	0.146107	0.074559
21.2	0.136376	0.070662		21.2	-0.0231505	0.074559
21.3	0.0835835	0.070662		21.3	0.0350648	0.074559
21.4	0.0469174	0.070662		21.4	0.0450399	0.074559
21.5	0.151899	0.070662		21.5	-0.00376758	0.074559
21.6	0.0644948	0.070662		21.6	0.0308525	0.074559
21.7	-0.0349872	0.070662		21.7	-0.031795	0.074559
21.8	0.0150381	0.070662		21.8	0.0566883	0.074559
21.9	0.124412	0.070662		21.9	0.0803647	0.074559
22	0.0693362	0.070662		22	0.18199	0.074559
22.1	0.0712273	0.070662		22.1	0.0616392	0.074559
22.2	0.130749	0.070662		22.2	0.0149673	0.074559
22.3	0.039707	0.070662		22.3	0.0672273	0.074559
22.4	0.135511	0.070662		22.4	0.0418817	0.074559
22.5	0.188818	0.070662		22.5	-0.0077498	0.074559
22.6	0.131933	0.070662		22.6	-0.0778259	0.074559
22.7	0.0429927	0.070662		22.7	0.0613353	0.074559
22.8	0.230886	0.070662		22.8	0.130915	0.074559
22.9	0.0721351	0.070662		22.9	-0.0874615	0.074559
23	0.0618929	0.070662		23	0.15659	0.074559
23.1	0.0851684	0.070662		23.1	0.0844124	0.074559
23.2	-0.0107312	0.070662		23.2	0.101289	0.074559
23.3	0.0623793	0.070662		23.3	0.0494831	0.074559
23.4	0.116057	0.070662		23.4	0.0479138	0.074559
23.5	-0.0202993	0.070662		23.5	0.0120229	0.074559
23.6	0.0425255	0.070662		23.6	0.150812	0.074559
23.7	0.0944518	0.070662		23.7	0.0259791	0.074559
23.8	-0.013686	0.070662		23.8	0.25122	0.074559
23.9	0.0388267	0.070662		23.9	0.0309709	0.074559
24	-0.026919	0.070662		24	0.148355	0.074559
24.1	0.112894	0.070662		24.1	0.0642501	0.074559
24.2	0.101703	0.070662		24.2	-0.0659509	0.074559
24.3	0.143643	0.070662		24.3	-0.00258988	0.074559
24.4	0.148953	0.070662		24.4	0.0306687	0.074559
24.5	0.122317	0.070662		24.5	0.108857	0.074559
24.6	0.0429087	0.070662		24.6	0.205121	0.074559
24.7	0.0818833	0.070662		24.7	0.0522428	0.074559
24.8	0.0214485	0.070662		24.8	0.0117835	0.074559
24.9	0.112509	0.070662		24.9	0.0460257	0.074559
25	0.127258	0.070662		25	0.0957701	0.074559
25.1	0.0471068	0.070662		25.1	0.137669	0.074559
25.2	0.205168	0.070662		25.2	0.0203928	0.074559
25.3	0.227545	0.070662		25.3	-0.0428842	0.074559
25.4	0.091624	0.070662		25.4	0.0783976	0.074559
25.5	0.0897305	0.070662		25.5	0.0894294	0.074559
25.6	0.0588514	0.070662		25.6	0.0857423	0.074559
25.7	0.0521134	0.070662		25.7	0.092529	0.074559
25.8	0.0860326	0.070662		25.8	0.201418	0.074559
25.9	0.131177	0.070662		25.9	-0.104487	0.074559
26	0.0599164	0.070662		26	0.0221557	0.074559
26.1	0.0851326	0.070662		26.1	0.172098	0.074559
26.2	-0.0226957	0.070662		26.2	-0.0235365	0.074559
26.3	0.120971	0.070662		26.3	0.0878668	0.074559
26.4	0.0959139	0.070662		26.4	0.0335346	0.074559
26.5	0.0742769	0.070662		26.5	0.0628161	0.074559
26.6	0.0356807	0.070662		26.6	0.0139414	0.074559
26.7	0.0224945	0.070662		26.7	0.165748	0.074559
26.8	0.114708	0.070662		26.8	0.118581	0.074559
26.9	0.0715496	0.070662		26.9	0.0519671	0.074559
27	0.0680776	0.070662		27	0.0282736	0.074559
27.1	0.063591	0.070662		27.1	0.0574783	0.074559
27.2	0.0831136	0.070662		27.2	0.295898	0.074559
27.3	0.1379	0.070662		27.3	0.025984	0.074559
27.4	0.149057	0.070662		27.4	0.165491	0.074559
27.5	0.0867691	0.070662		27.5	0.0424466	0.074559
27.6	0.0505222	0.070662		27.6	-0.0693556	0.074559
27.7	0.0539818	0.070662		27.7	0.0975186	0.074559
27.8	0.0554265	0.070662		27.8	0.0815835	0.074559
27.9	0.0679345	0.070662		27.9	0.0950471	0.074559
28	0.0778521	0.070662		28	0.0679075	0.074559
28.1	0.0871812	0.070662		28.1	0.194506	0.074559
28.2	0.0654852	0.070662		28.2	0.0389238	0.074559
28.3	0.0144559	0.070662		28.3	0.0364858	0.074559
28.4	0.0193855	0.070662		28.4	0.171903	0.074559
28.5	0.165672	0.070662		28.5	0.0967933	0.074559
28.6	0.121586	0.070662		28.6	0.140139	0.074559
28.7	0.127938	0.070662		28.7	-0.0524904	0.074559
28.8	0.110399	0.070662		28.8	0.041043	0.074559
28.9	0.0306078	0.070662		28.9	0.110497	0.074559
29	0.0930887	0.070662		29	0.178937	0.074559
29.1	0.0652731	0.070662		29.1	0.0900725	0.074559
29.2	0.0027988	0.070662		29.2	0.180288	0.074559
29.3	0.179396	0.070662		29.3	0.0818899	0.074559
29.4	0.016846	0.070662		29.4	0.0799707	0.074559
29.5	0.143831	0.070662		29.5	0.0351623	0.074559
29.6	0.10907	0.070662		29.6	0.128479	0.074559
29.7	0.0468049	0.070662		29.7	0.0726696	0.074559
29.8	0.169544	0.070662		29.8	-0.0125307	0.074559
29.9	0.0528402	0.070662		29.9	0.0723733	0.074559
30	-0.0379301	0.070662		30	0.0265697	0.074559
30.1	0.0889957	0.070662		30.1	0.14067	0.074559
30.2	-0.0100538	0.070662		30.2	0.156461	0.074559
30.3	0.145416	0.070662		30.3	0.209436	0.074559
30.4	0.0952048	0.070662		30.4	0.112526	0.074559
30.5	0.149968	0.070662		30.5	-0.00504009	0.074559
30.6	0.133012	0.070662		30.6	0.0676261	0.074559
30.7	0.152687	0.070662		30.7	0.115939	0.074559
30.8	0.17244	0.070662		30.8	0.304316	0.074559
30.9	0.104167	0.070662		30.9	0.0349223	0.074559
31	0.0958599	0.070662		31	0.162714	0.074559
31.1	0.0987755	0.070662		31.1	0.121911	0.074559
31.2	-0.0383669	0.070662		31.2	-0.0574496	0.074559
31.3	0.133582	0.070662		31.3	0.238736	0.074559
31.4	0.133877	0.070662		31.4	-0.0357265	0.074559
31.5	-0.0101183	0.070662		31.5	0.110462	0.074559
31.6	0.086379	0.070662		31.6	0.00201871	0.074559
31.7	0.014652	0.070662		31.7	0.0784093	0.074559
31.8	0.101863	0.070662		31.8	0.0786985	0.074559
31.9	0.108426	0.070662		31.9	0.110554	0.074559
32	0.0847491	0.070662		32	0.19458	0.074559
32.1	-0.0024674	0.070662		32.1	0.170245	0.074559
32.2	0.0313176	0.070662		32.2	-0.0788382	0.074559
32.3	0.0720012	0.070662		32.3	-0.0251417	0.074559
32.4	0.114695	0.070662		32.4	0.0599391	0.074559
32.5	-0.0179374	0.070662		32.5	-0.0385357	0.074559
32.6	0.104447	0.070662		32.6	0.174116	0.074559
32.7	0.00879992	0.070662		32.7	0.0954311	0.074559
32.8	0.0853361	0.070662		32.8	0.173731	0.074559
32.9	0.129391	0.070662		32.9	-0.034136	0.074559
33	0.0210447	0.070662		33	0.0837996	0.074559
33.1	0.134654	0.070662		33.1	0.172377	0.074559
33.2	0.143364	0.070662		33.2	0.260923	0.074559
33.3	0.0564462	0.070662		33.3	0.0863992	0.074559
33.4	0.0889217	0.070662		33.4	0.0659869	0.074559
33.5	0.0774828	0.070662		33.5	0.0871907	0.074559
33.6	0.198806	0.070662		33.6	0.0959448	0.074559
33.7	0.0909091	0.070662		33.7	0.0738753	0.074559
33.8	0.100386	0.070662		33.8	0.143131	0.074559
33.9	0.127681	0.070662		33.9	0.0907096	0.074559
34	0.0456425	0.070662		34	0.156764	0.074559
34.1	-0.00954676	0.070662		34.1	0.0578332	0.074559
34.2	0.0809513	0.070662		34.2	0.0731027	0.074559
34.3	0.0290097	0.070662		34.3	0.229647	0.074559
34.4	0.0142042	0.070662		34.4	0.117637	0.074559
34.5	0.108836	0.070662		34.5	0.0430331	0.074559
34.6	0.170203	0.070662		34.6	0.0217711	0.074559
34.7	0.0900705	0.070662		34.7	0.162422	0.074559
34.8	0.050981	0.070662		34.8	-0.111501	0.074559
34.9	0.167697	0.070662		34.9	0.0521125	0.074559
35	0.123694	0.070662		35	0.12758	0.074559
35.1	0.0998393	0.070662		35.1	0.0588479	0.074559
35.2	0.011716	0.070662		35.2	0.12601	0.074559
35.3	-0.0677012	0.070662		35.3	0.0759061	0.074559
35.4	0.0726502	0.070662		35.4	0.0420539	0.074559
35.5	0.0939509	0.070662		35.5	0.159171	0.074559
35.6	0.0993778	0.070662		35.6	0.205301	0.074559
35.7	0.132934	0.070662		35.7	0.121564	0.074559
35.8	0.0655592	0.070662		35.8	-0.00496774	0.074559
35.9	0.149047	0.070662		35.9	0.0369327	0.074559
36	0.258296	0.070662		36	0.125135	0.074559
36.1	0.1048	0.070662		36.1	0.115737	0.074559
36.2	0.0727009	0.070662		36.2	0.168114	0.074559
36.3	0.0340051	0.070662		36.3	0.0109743	0.074559
36.4	0.129504	0.070662		36.4	0.180025	0.074559
36.5	-0.0132664	0.070662		36.5	-0.0230827	0.074559
36.6	0.0567618	0.070662		36.6	0.0344293	0.074559
36.7	0.17932	0.070662		36.7	0.101811	0.074559
36.8	-0.016176	0.070662		36.8	0.0759776	0.074559
36.9	0.145024	0.070662		36.9	0.101573	0.074559
37	0.131473	0.070662		37	0.10854	0.074559
37.1	0.0568802	0.070662		37.1	0.0999427	0.074559
37.2	0.240755	0.070662		37.2	0.0291633	0.074559
37.3	0.187188	0.070662		37.3	0.103294	0.074559
37.4	0.0222907	0.070662		37.4	0.0987831	0.074559
37.5	-0.0183953	0.070662		37.5	0.261605	0.074559
37.6	0.0976335	0.070662		37.6	-0.066469	0.074559
37.7	0.242601	0.070662		37.7	-0.0859375	0.074559
37.8	0.0370905	0.070662		37.8	0.0777648	0.074559
37.9	0.0184945	0.070662		37.9	0.119102	0.074559
38	0.0247875	0.070662		38	-0.0163807	0.074559
38.1	0.0435724	0.070662		38.1	0.180803	0.074559
38.2	0.0426647	0.070662		38.2	0.130516	0.074559
38.3	0.162682	0.070662		38.3	0.0312317	0.074559
38.4	0.0631326	0.070662		38.4	-0.00223646	0.074559
38.5	0.0942667	0.070662		38.5	0.135275	0.074559
38.6	0.116444	0.070662		38.6	-0.0053401	0.074559
38.7	0.0799031	0.070662		38.7	-0.00223646	0.074559
38.8	-0.0670119	0.070662		38.8	0.0358001	0.074559
38.9	0.102324	0.070662		38.9	0.252579	0.074559
39	0.0771782	0.070662		39	0.169102	0.074559
39.1	0.136237	0.070662		39.1	0.147179	0.074559
39.2	0.0733352	0.070662		39.2	0.0915557	0.074559
39.3	0.0994361	0.070662		39.3	0.120299	0.074559
39.4	0.127927	0.070662		39.4	0.0344775	0.074559
39.5	0.170091	0.070662		39.5	0.130177	0.074559
39.6	0.0436542	0.070662		39.6	0.0504235	0.074559
39.7	0.165524	0.070662		39.7	0.0155309	0.074559
39.8	0.0495102	0.070662		39.8	0.140814	0.074559
39.9	0.106152	0.070662		39.9	0.110803	0.074559
40	0.177238	0.070662		40	0.0449544	0.074559
40.1	0.0498819	0.070662		40.1	0.0269047	0.074559
40.2	0.109047	0.070662		40.2	0.038787	0.074559
40.3	0.012832	0.070662		40.3	0.112993	0.074559
40.4	0.0247618	0.070662		40.4	0.0997731	0.074559
40.5	-0.0394878	0.070662		40.5	0.184537	0.074559
40.6	0.0996379	0.070662		40.6	0.235198	0.074559
40.7	0.020149	0.070662		40.7	0.0612468	0.074559
40.8	0.164446	0.070662		40.8	0.0159264	0.074559
40.9	0.0477817	0.070662		40.9	0.055833	0.074559
41	0.0782148	0.070662		41	0.104522	0.074559
41.1	0.0633572	0.070662		41.1	-0.031219	0.074559
41.2	0.161458	0.070662		41.2	0.21496	0.074559
41.3	0.260626	0.070662		41.3	0.115463	0.074559
41.4	0.10459	0.070662		41.4	0.0264815	0.074559
41.5	0.144951	0.070662		41.5	0.103632	0.074559
41.6	-0.0508501	0.070662		41.6	-0.0365266	0.074559
41.7	-0.104095	0.070662		41.7	-0.117749	0.074559
41.8	0.0421045	0.070662		41.8	0.105301	0.074559
41.9	0.0514309	0.070662		41.9	0.0412272	0.074559
42	0.142047	0.070662		42	0.280612	0.074559
42.1	0.0524354	0.070662		42.1	0.0771405	0.074559
42.2	-0.0256806	0.070662		42.2	0.112789	0.074559
42.3	0.0491469	0.070662		42.3	0.107305	0.074559
42.4	0.0609424	0.070662		42.4	0.180584	0.074559
42.5	0.11993	0.070662		42.5	-0.180363	0.074559
42.6	0.00471219	0.070662		42.6	0.0321757	0.074559
42.7	0.11428	0.070662		42.7	0.122921	0.074559
42.8	0.0492207	0.070662		42.8	0.0913407	0.074559
42.9	0.120715	0.070662		42.9	0.139172	0.074559
43	0.00507989	0.070662		43	0.00663604	0.074559
43.1	0.149728	0.070662		43.1	0.0228547	0.074559
43.2	0.0551405	0.070662		43.2	-0.0283994	0.074559
43.3	-0.164462	0.070662		43.3	0.166262	0.074559
43.4	0.0851076	0.070662		43.4	0.240536	0.074559
43.5	0.0676073	0.070662		43.5	0.14161	0.074559
43.6	0.143428	0.070662		43.6	-0.0648035	0.074559
43.7	-0.0169626	0.070662		43.7	0.0580665	0.074559
43.8	0.129335	0.070662		43.8	0.0809895	0.074559
43.9	0.0188364	0.070662		43.9	0.176154	0.074559
44	-0.0178407	0.070662		44	0.0720997	0.074559
44.1	0.217455	0.070662		44.1	0.170961	0.074559
44.2	0.0741971	0.070662		44.2	0.143711	0.074559
44.3	0.0989978	0.070662		44.3	0.078632	0.074559
44.4	0.169631	0.070662		44.4	0.128762	0.074559
44.5	0.0204301	0.070662		44.5	0.0855849	0.074559
44.6	0.0635057	0.070662		44.6	0.116864	0.074559
44.7	0.0246218	0.070662		44.7	0.194218	0.074559
44.8	0.137308	0.070662		44.8	0.200488	0.074559
44.9	-0.00441399	0.070662		44.9	0.160299	0.074559
45	0.179846	0.070662		45	0.0783979	0.074559
45.1	0.0118401	0.070662		45.1	0.0258852	0.074559
45.2	0.0713118	0.070662		45.2	0.159415	0.074559
45.3	0.0293866	0.070662		45.3	0.0411109	0.074559
45.4	0.0961928	0.070662		45.4	-0.0164297	0.074559
45.5	0.0247397	0.070662		45.5	0.162675	0.074559
45.6	0.184502	0.070662		45.6	0.150186	0.074559
45.7	-0.0385689	0.070662		45.7	0.373699	0.360362
45.8	0.0560544	0.070662		45.8	0.322904	0.360362
45.9	0.116767	0.070662		45.9	0.345282	0.360362
46	0.103215	0.070662		46	0.323887	0.360362
46.1	-0.0452982	0.070662		46.1	0.445352	0.360362
46.2	0.0591278	0.070662		46.2	0.278013	0.360362
46.3	-0.0375981	0.070662		46.3	0.334263	0.360362
46.4	0.0532887	0.070662		46.4	0.446673	0.360362
46.5	0.00296181	0.070662		46.5	0.267554	0.360362
46.6	0.0309368	0.070662		46.6	0.362557	0.360362
46.7	-0.0711528	0.070662		46.7	0.391832	0.360362
46.8	0.0937829	0.070662		46.8	0.275757	0.360362
46.9	0.110569	0.070662		46.9	0.435883	0.360362
47	0.0907847	0.070662		47	0.346762	0.360362
47.1	0.146902	0.070662		47.1	0.154959	0.360362
47.2	0.0119499	0.070662		47.2	0.246138	0.360362
47.3	0.0264061	0.070662		47.3	0.199128	0.360362
47.4	0.059429	0.070662		47.4	0.323302	0.360362
47.5	0.00654122	0.070662		47.5	0.342534	0.360362
47.6	0.133826	0.070662		47.6	0.112762	0.074559
47.7	0.192454	0.070662		47.7	-0.0601251	0.074559
47.8	0.186645	0.070662		47.8	-0.0721766	0.074559
47.9	0.196413	0.070662		47.9	0.105846	0.074559
48	0.0270763	0.070662		48	0.139627	0.074559
48.1	-0.027144	0.070662		48.1	0.00222593	0.074559
48.2	0.0892675	0.070662		48.2	0.214173	0.074559
48.3	-0.00211492	0.070662		48.3	0.137949	0.074559
48.4	0.0604119	0.070662		48.4	0.0792218	0.074559
48.5	0.00712686	0.070662		48.5	0.096238	0.074559
48.6	-0.0423643	0.070662		48.6	0.118623	0.074559
48.7	-0.0181006	0.070662		48.7	0.0704314	0.074559
48.8	0.170393	0.070662		48.8	0.173667	0.074559
48.9	0.0119874	0.070662		48.9	0.0982083	0.074559
49	0.0872586	0.070662		49	0.00391236	0.074559
49.1	-0.00989298	0.070662		49.1	0.0493493	0.074559
49.2	0.00915542	0.070662		49.2	-0.0281068	0.074559
49.3	0.0428621	0.070662		49.3	0.208815	0.074559
49.4	0.11143	0.070662		49.4	0.0718604	0.074559
49.5	0.00707353	0.070662		49.5	0.0854827	0.074559
49.6	0.164663	0.070662		49.6	-0.0525035	0.074559
49.7	0.195093	0.070662		49.7	0.0681426	0.074559
49.8	0.0652708	0.070662		49.8	0.241945	0.074559
49.9	0.0640116	0.070662		49.9	0.0636313	0.074559
50	0.0793515	0.070662		50	0.192317	0.074559
50.1	0.081647	0.070662		50.1	-0.0592706	0.074559
50.2	-0.0109659	0.070662		50.2	0.0525828	0.074559
50.3	0.0584537	0.070662		50.3	0.0703745	0.074559
50.4	0.176552	0.070662		50.4	0.0407488	0.074559
50.5	0.105995	0.070662		50.5	0.0341559	0.074559
50.6	0.0601586	0.070662		50.6	0.112024	0.074559
50.7	0.040758	0.070662		50.7	0.0379348	0.074559
50.8	0.017624	0.070662		50.8	0.0513948	0.074559
50.9	0.0513368	0.070662		50.9	0.0368171	0.074559
51	0.108131	0.070662		51	0.15787	0.074559
51.1	0.0144651	0.070662		51.1	0.152381	0.074559
51.2	0.0946948	0.070662		51.2	-0.0147064	0.074559
51.3	0.00395526	0.070662		51.3	0.201946	0.074559
51.4	-0.00633205	0.070662		51.4	-0.154507	0.074559
51.5	0.0991273	0.070662		51.5	0.0438001	0.074559
51.6	0.098963	0.070662		51.6	0.181241	0.074559
51.7	0.0128498	0.070662		51.7	0.361527	0.360362
51.8	0.118693	0.070662		51.8	0.330587	0.360362
51.9	0.0542677	0.070662		51.9	0.376814	0.360362
52	0.0925344	0.070662		52	0.418932	0.360362
52.1	0.0478566	0.070662		52.1	0.481791	0.360362
52.2	-0.0265781	0.070662		52.2	0.144378	0.360362
52.3	0.17814	0.070662		52.3	0.366711	0.360362
52.4	0.103577	0.070662		52.4	0.390532	0.360362
52.5	0.153738	0.070662		52.5	0.347535	0.360362
52.6	0.0268722	0.070662		52.6	0.367091	0.360362
52.7	0.0787335	0.070662		52.7	0.435653	0.360362
52.8	0.0510901	0.070662		52.8	0.118316	0.074559
52.9	0.057035	0.070662		52.9	0.0397072	0.074559
53	-0.016107	0.070662		53	0.195528	0.074559
53.1	0.0172057	0.070662		53.1	-0.0119621	0.074559
53.2	0.0135004	0.070662		53.2	0.0645175	0.074559
53.3	0.137422	0.070662		53.3	0.019717	0.074559
53.4	0.0708412	0.070662		53.4	0.101884	0.074559
53.5	-0.0535476	0.070662		53.5	-0.0432011	0.074559
53.6	0.151747	0.070662		53.6	0.0538236	0.074559
53.7	0.0673158	0.070662		53.7	0.0714104	0.074559
53.8	0.111805	0.070662		53.8	0.128786	0.074559
53.9	0.000392311	0.070662		53.9	-0.0109794	0.074559
54	0.0216873	0.070662		54	0.075576	0.074559
54.1	0.0715024	0.070662		54.1	0.00644391	0.074559
54.2	0.0732005	0.070662		54.2	0.0122056	0.074559
54.3	0.154808	0.070662		54.3	0.116477	0.074559
54.4	0.109939	0.070662		54.4	0.090039	0.074559
54.5	0.100467	0.070662		54.5	0.0846102	0.074559
54.6	0.0107333	0.070662		54.6	0.0924785	0.074559
54.7	0.097801	0.070662		54.7	0.17554	0.074559
54.8	0.185509	0.070662		54.8	0.0925568	0.074559
54.9	0.0457217	0.070662		54.9	0.0322808	0.074559
55	0.105666	0.070662		55	0.106477	0.074559
55.1	0.101611	0.070662		55.1	0.0703579	0.074559
55.2	0.0619411	0.070662		55.2	0.200358	0.074559
55.3	0.112109	0.070662		55.3	-0.0422318	0.074559
55.4	-0.00695571	0.070662		55.4	0.0823704	0.074559
55.5	0.0706896	0.070662		55.5	0.0803174	0.074559
55.6	0.0181279	0.070662		55.6	0.0958455	0.074559
55.7	0.0888522	0.070662		55.7	0.132153	0.074559
55.8	0.141027	0.070662		55.8	0.157152	0.074559
55.9	0.102539	0.070662		55.9	0.0851153	0.074559
56	-0.028732	0.070662		56	0.0487315	0.074559
56.1	0.205465	0.070662		56.1	0.10519	0.074559
56.2	-0.00524593	0.070662		56.2	0.0757626	0.074559
56.3	0.0321686	0.070662		56.3	0.113022	0.074559
56.4	-0.0126531	0.070662		56.4	0.114878	0.074559
56.5	0.037022	0.070662		56.5	0.0393111	0.074559
56.6	0.0790549	0.070662		56.6	0.206485	0.074559
56.7	0.0615276	0.070662		56.7	0.281567	0.074559
56.8	-0.0701311	0.070662		56.8	0.0388407	0.074559
56.9	0.0380523	0.070662		56.9	0.0366071	0.074559
57	0.0277532	0.070662		57	0.271846	0.074559
57.1	-0.0182169	0.070662		57.1	0.0014944	0.074559
57.2	0.165508	0.070662		57.2	0.106145	0.074559
57.3	0.0540235	0.070662		57.3	0.0622326	0.074559
57.4	-0.0149127	0.070662		57.4	-0.00318327	0.074559
57.5	0.136754	0.070662		57.5	0.194033	0.074559
57.6	0.0161702	0.070662		57.6	0.0354418	0.074559
57.7	-8.09127e-05	0.070662		57.7	0.160562	0.074559
57.8	0.121826	0.070662		57.8	0.0387192	0.074559
57.9	0.0311662	0.070662		57.9	0.13553	0.074559
58	-0.0386359	0.070662		58	0.00556472	0.074559
58.1	0.101373	0.070662		58.1	0.235957	0.074559
58.2	0.0401605	0.070662		58.2	-0.00974314	0.074559
58.3	0.00289289	0.070662		58.3	0.248	0.074559
58.4	0.11244	0.070662		58.4	0.0763915	0.074559
58.5	0.0154794	0.070662		58.5	-0.0208344	0.074559
58.6	-0.00248	0.070662		58.6	0.112348	0.074559
58.7	-0.00309991	0.070662		58.7	-0.0189878	0.074559
58.8	0.0967625	0.070662		58.8	-0.0379606	0.074559
58.9	0.0395425	0.070662		58.9	0.0562186	0.074559
59	0.223221	0.070662		59	0.341342	0.360362
59.1	0.0130784	0.070662		59.1	0.338708	0.360362
59.2	-0.0497038	0.070662		59.2	0.358421	0.360362
59.3	0.0130979	0.070662		59.3	0.52437	0.360362
59.4	-0.0641711	0.070662		59.4	0.441472	0.360362
59.5	0.0761964	0.070662		59.5	0.310276	0.360362
59.6	0.219127	0.070662		59.6	0.363051	0.360362
59.7	-0.0710794	0.070662		59.7	0.137107	0.074559
59.8	0.174057	0.070662		59.8	0.174955	0.074559
59.9	-0.0107024	0.070662		59.9	0.0629268	0.074559
60	0.152336	0.070662		60	0.063379	0.074559
60.1	-0.0142338	0.070662		60.1	0.0195578	0.074559
60.2	-0.0192012	0.070662		60.2	-0.111374	0.074559
60.3	0.03326	0.070662		60.3	0.19423	0.074559
60.4	0.0497745	0.070662		60.4	0.102003	0.074559
60.5	0.0836149	0.070662		60.5	0.329451	0.074559
60.6	0.177644	0.070662		60.6	0.0224288	0.074559
60.7	0.026982	0.070662		60.7	0.133845	0.074559
60.8	0.0956753	0.070662		60.8	0.198202	0.074559
60.9	0.187666	0.070662		60.9	0.103202	0.074559
61	0.00507545	0.070662		61	0.0896511	0.074559
61.1	0.153679	0.070662		61.1	0.0706142	0.074559
61.2	0.14179	0.070662		61.2	-0.0213756	0.074559
61.3	0.161847	0.070662		61.3	0.0769714	0.074559
61.4	0.00733593	0.070662		61.4	0.0494229	0.074559
61.5	0.0613629	0.070662		61.5	0.179182	0.074559
61.6	0.0529214	0.070662		61.6	0.0667129	0.074559
61.7	-0.0466158	0.070662		61.7	-0.00227591	0.074559
61.8	0.0784267	0.070662		61.8	0.0289513	0.074559
61.9	-0.0612474	0.070662		61.9	0.175967	0.074559
62	0.0454247	0.070662		62	0.142457	0.074559
62.1	0.169575	0.070662		62.1	0.0936784	0.074559
62.2	0.145398	0.070662		62.2	-0.0217718	0.074559
62.3	0.10007	0.070662		62.3	-0.0388814	0.074559
62.4	0.124418	0.070662		62.4	0.0636494	0.074559
62.5	0.00187032	0.070662		62.5	0.142081	0.074559
62.6	0.234727	0.070662		62.6	0.134633	0.074559
62.7	0.0813757	0.070662		62.7	-0.0524714	0.074559
62.8	0.147117	0.070662		62.8	0.148162	0.074559
62.9	-0.00983021	0.070662		62.9	-0.00890655	0.074559
63	0.0685009	0.070662		63	0.0450607	0.074559
63.1	0.113738	0.070662		63.1	-0.0731766	0.074559
63.2	0.0565038	0.070662		63.2	0.0731252	0.074559
63.3	0.016884	0.070662		63.3	0.140682	0.074559
63.4	0.0566814	0.070662		63.4	0.0111685	0.074559
63.5	0.0462633	0.070662		63.5	-0.00229161	0.074559
63.6	-0.0247473	0.070662		63.6	0.214907	0.074559
63.7	0.0169564	0.070662		63.7	-0.0181668	0.074559
63.8	0.220135	0.070662		63.8	0.179807	0.074559
63.9	-0.0148175	0.070662		63.9	0.0792209	0.074559
64	0.0210229	0.070662		64	0.00402325	0.074559
64.1	0.0814543	0.070662		64.1	0.155655	0.074559
64.2	0.0512992	0.070662		64.2	-0.000837603	0.074559
64.3	0.065879	0.070662		64.3	-0.104747	0.074559
64.4	0.0891193	0.070662		64.4	0.0214299	0.074559
64.5	0.0868988	0.070662		64.5	0.0944328	0.074559
64.6	0.0860841	0.070662		64.6	0.10431	0.074559
64.7	0.0978559	0.070662		64.7	0.0493625	0.074559
64.8	0.079981	0.070662		64.8	0.0390992	0.074559
64.9	0.0271406	0.070662		64.9	0.147075	0.074559
65	0.0470685	0.070662		65	0.0276392	0.074559
65.1	0.0269458	0.070662		65.1	0.178987	0.074559
65.2	-0.00160043	0.070662		65.2	0.0858805	0.074559
65.3	0.0654067	0.070662		65.3	0.0930458	0.074559
65.4	0.156176	0.070662		65.4	0.149834	0.074559
65.5	0.123256	0.070662		65.5	0.0500946	0.074559
65.6	0.000634862	0.070662		65.6	-0.00236279	0.074559
65.7	0.0340238	0.070662		65.7	-0.0258778	0.074559
65.8	0.226098	0.070662		65.8	0.0216987	0.074559
65.9	0.151741	0.070662		65.9	0.030291	0.074559
66	0.131761	0.070662		66	0.120099	0.074559
66.1	0.121843	0.070662		66.1	0.168266	0.074559
66.2	-0.0359858	0.070662		66.2	0.0365949	0.074559
66.3	-0.00490281	0.070662		66.3	0.0129063	0.074559
66.4	0.144887	0.070662		66.4	0.222335	0.074559
66.5	0.0269414	0.070662		66.5	0.147489	0.074559
66.6	0.135865	0.070662		66.6	0.053496	0.074559
66.7	0.0192222	0.070662		66.7	0.053467	0.074559
66.8	-0.0721123	0.070662		66.8	0.0802932	0.074559
66.9	0.119822	0.070662		66.9	-0.0153608	0.074559
67	0.113601	0.070662		67	0.0846911	0.074559
67.1	0.148912	0.070662		67.1	0.0934844	0.074559
67.2	-0.00824931	0.070662		67.2	0.029578	0.074559
67.3	0.0065901	0.070662		67.3	-0.00294571	0.074559
67.4	0.159584	0.070662		67.4	0.0673639	0.074559
67.5	-0.0782904	0.070662		67.5	0.194357	0.074559
67.6	0.0305615	0.070662		67.6	0.253614	0.074559
67.7	-0.0193916	0.070662		67.7	-0.0815506	0.074559
67.8	-0.0409183	0.070662		67.8	0.117101	0.074559
67.9	0.186878	0.070662		67.9	-0.00866255	0.074559
68	-0.0359377	0.070662		68	0.0125926	0.074559
68.1	0.0168449	0.070662		68.1	0.122466	0.074559
68.2	0.207095	0.070662		68.2	0.215793	0.074559
68.3	0.275741	0.070662		68.3	-0.00828428	0.074559
68.4	0.111717	0.070662		68.4	0.0327547	0.074559
68.5	0.113226	0.070662		68.5	0.16604	0.074559
68.6	0.152686	0.070662		68.6	0.0599415	0.074559
68.7	0.0163684	0.070662		68.7	0.106603	0.074559
68.8	0.100895	0.070662		68.8	-0.0392552	0.074559
68.9	0.143099	0.070662		68.9	0.150603	0.074559
69	0.125582	0.070662		69	-0.0158202	0.074559
69.1	0.033138	0.070662		69.1	0.353518	0.074559
69.2	0.0271214	0.070662		69.2	0.0836782	0.074559
69.3	-0.083173	0.070662		69.3	0.12874	0.074559
69.4	0.0064256	0.070662		69.4	0.234545	0.074559
69.5	0.137392	0.070662		69.5	0.129057	0.074559
69.6	0.0250278	0.070662		69.6	0.166431	0.074559
69.7	0.0142145	0.070662		69.7	-0.0305367	0.074559
69.8	0.0776143	0.070662		69.8	-0.0346933	0.074559
69.9	0.122567	0.070662		69.9	0.106234	0.074559
70	0.11793	0.070662		70	0.142282	0.074559
70.1	0.252258	0.070662		70.1	0.123864	0.074559
70.2	0.225023	0.070662		70.2	0.130849	0.074559
70.3	0.102591	0.070662		70.3	-0.0231787	0.074559
70.4	0.166529	0.070662		70.4	0.00072873	0.074559
70.5	0.0902519	0.070662		70.5	0.170692	0.074559
70.6	0.176496	0.070662		70.6	0.355815	0.360362
70.7	0.0362934	0.070662		70.7	0.512879	0.360362
70.8	-0.027064	0.070662		70.8	0.423999	0.360362
70.9	0.0514324	0.070662		70.9	0.433861	0.360362
71	0.127079	0.070662		71	0.247429	0.360362
71.1	-0.0199214	0.070662		71.1	0.27088	0.360362
71.2	0.118202	0.070662		71.2	0.578623	0.360362
71.3	0.0538202	0.070662		71.3	0.371284	0.360362
71.4	0.112915	0.070662		71.4	0.305861	0.360362
71.5	0.233028	0.070662		71.5	0.489738	0.360362
71.6	0.0312652	0.070662		71.6	0.413968	0.360362
71.7	0.214085	0.070662		71.7	0.387728	0.360362
71.8	0.181928	0.070662		71.8	0.25842	0.360362
71.9	0.154125	0.070662		71.9	0.0774246	0.074559
72	0.050133	0.070662		72	0.0543017	0.074559
72.1	0.0716862	0.070662		72.1	-0.0685295	0.074559
72.2	0.133957	0.070662		72.2	0.169877	0.074559
72.3	0.178082	0.070662		72.3	0.0114737	0.074559
72.4	0.20328	0.070662		72.4	-0.00453999	0.074559
72.5	0.109295	0.070662		72.5	0.048049	0.074559
72.6	0.113102	0.070662		72.6	0.0631395	0.074559
72.7	0.107396	0.070662		72.7	0.128796	0.074559
72.8	0.123813	0.070662		72.8	0.150978	0.074559
72.9	-0.0439337	0.070662		72.9	0.089394	0.074559
73	0.0726996	0.070662		73	0.019617	0.074559
73.1	0.198361	0.070662		73.1	-0.00293132	0.074559
73.2	0.0733978	0.070662		73.2	0.277547	0.074559
73.3	0.101133	0.070662		73.3	0.11712	0.074559
73.4	0.171836	0.070662		73.4	0.210071	0.074559
73.5	0.120808	0.070662		73.5	0.0901645	0.074559
73.6	0.0559321	0.070662		73.6	0.188014	0.074559
73.7	0.0954864	0.070662		73.7	-0.108907	0.074559
73.8	0.0697735	0.070662		73.8	0.162734	0.074559
73.9	0.141918	0.070662		73.9	-0.03607	0.074559
74	0.0601802	0.070662		74	0.0413703	0.074559
74.1	-0.0971736	0.070662		74.1	0.0604399	0.074559
74.2	0.0978012	0.070662		74.2	0.125026	0.074559
74.3	0.0444193	0.070662		74.3	-0.0638906	0.074559
74.4	0.067216	0.070662		74.4	0.173647	0.074559
74.5	0.0069062	0.070662		74.5	0.120695	0.074559
74.6	0.0244234	0.070662		74.6	0.17559	0.074559
74.7	0.138935	0.070662		74.7	0.121937	0.074559
74.8	0.0342507	0.070662		74.8	0.100254	0.074559
74.9	0.0703014	0.070662		74.9	0.0852497	0.074559
75	0.0600598	0.070662		75	-0.15838	0.074559
75.1	-0.0336222	0.070662		75.1	0.036289	0.074559
75.2	0.0670328	0.070662		75.2	-0.0798252	0.074559
75.3	0.16979	0.070662		75.3	0.144148	0.074559
75.4	0.153746	0.070662		75.4	0.0204911	0.074559
75.5	0.0269121	0.070662		75.5	0.176298	0.074559
75.6	0.11058	0.070662		75.6	0.192772	0.074559
75.7	0.00439301	0.070662		75.7	0.123575	0.074559
75.8	0.0638086	0.070662		75.8	0.0655919	0.074559
75.9	0.0837885	0.070662		75.9	0.0674316	0.074559
76	0.212112	0.070662		76	0.0290373	0.074559
76.1	0.225261	0.070662		76.1	0.12727	0.074559
76.2	-0.0711194	0.070662		76.2	0.00362037	0.074559
76.3	-0.019268	0.070662		76.3	0.0210102	0.074559
76.4	-0.0965625	0.070662		76.4	0.0492347	0.074559
76.5	-0.00157376	0.070662		76.5	0.0832693	0.074559
76.6	0.153455	0.070662		76.6	0.0503444	0.074559
76.7	0.075832	0.070662		76.7	0.0384182	0.074559
76.8	-0.062264	0.070662		76.8	0.0534634	0.074559
76.9	0.140527	0.070662		76.9	0.119076	0.074559
77	0.139474	0.070662		77	0.0343092	0.074559
77.1	0.102283	0.070662		77.1	0.0280718	0.074559
77.2	0.0387286	0.070662		77.2	0.156899	0.074559
77.3	0.115878	0.070662		77.3	-0.0225022	0.074559
77.4	0.0692715	0.070662		77.4	0.060056	0.074559
77.5	-0.0273879	0.070662		77.5	0.158419	0.074559
77.6	0.125222	0.070662		77.6	0.0399452	0.074559
77.7	0.0625567	0.070662		77.7	0.105651	0.074559
77.8	0.0752333	0.070662		77.8	0.0149954	0.074559
77.9	0.0625995	0.070662		77.9	-0.00938037	0.074559
78	0.0342318	0.070662		78	0.120875	0.074559
78.1	0.244587	0.070662		78.1	0.0690525	0.074559
78.2	0.159057	0.070662		78.2	0.0762547	0.074559
78.3	0.107867	0.070662		78.3	0.117063	0.074559
78.4	0.00651095	0.070662		78.4	0.266609	0.074559
78.5	0.118067	0.070662		78.5	0.0118284	0.074559
78.6	0.0175693	0.070662		78.6	0.0332554	0.074559
78.7	0.0165257	0.070662		78.7	0.129631	0.074559
78.8	0.240681	0.070662		78.8	0.211634	0.074559
78.9	0.12069	0.070662		78.9	0.279794	0.074559
79	-0.00210997	0.070662		79	0.112906	0.074559
79.1	-0.000343997	0.070662		79.1	0.0663195	0.074559
79.2	0.0818094	0.070662		79.2	0.0490356	0.074559
79.3	-0.0160529	0.070662		79.3	0.0295228	0.074559
79.4	0.23965	0.070662		79.4	0.117397	0.074559
79.5	0.027856	0.070662		79.5	-0.033603	0.074559
79.6	-0.0281771	0.070662		79.6	0.0898071	0.074559
79.7	0.0768517	0.070662		79.7	0.0243262	0.074559
79.8	0.0971552	0.070662		79.8	0.117513	0.074559
79.9	0.212329	0.070662		79.9	0.0965029	0.074559
80	-0.0473498	0.070662		80	-0.0573034	0.074559
80.1	0.113169	0.070662		80.1	-0.0539379	0.074559
80.2	0.0162205	0.070662		80.2	-0.0156263	0.074559
80.3	0.121374	0.070662		80.3	-0.0206813	0.074559
80.4	0.073978	0.070662		80.4	-0.0227656	0.074559
80.5	0.106138	0.070662		80.5	0.0661068	0.074559
80.6	0.05449	0.070662		80.6	0.126864	0.074559
80.7	-0.0240979	0.070662		80.7	-0.0223703	0.074559
80.8	-0.0333636	0.070662		80.8	0.0348861	0.074559
80.9	0.051309	0.070662		80.9	0.0791583	0.074559
81	0.114312	0.070662		81	0.221687	0.074559
81.1	0.0468844	0.070662		81.1	-0.0279262	0.074559
81.2	0.0998485	0.070662		81.2	0.0827959	0.074559
81.3	0.177228	0.070662		81.3	0.118479	0.074559
81.4	0.122204	0.070662		81.4	0.145914	0.074559
81.5	-0.0599976	0.070662		81.5	0.0722041	0.074559
81.6	0.040016	0.070662		81.6	0.20858	0.074559
81.7	0.212784	0.070662		81.7	0.229368	0.074559
81.8	0.139273	0.070662		81.8	0.0515629	0.074559
81.9	0.111669	0.070662		81.9	0.115239	0.074559
82	0.200133	0.070662		82	0.0578349	0.074559
82.1	0.0337813	0.070662		82.1	0.0753411	0.074559
82.2	-0.0129564	0.070662		82.2	0.0898844	0.074559
82.3	0.0542429	0.070662		82.3	-0.0612775	0.074559
82.4	0.00191526	0.070662		82.4	0.000837955	0.074559
82.5	0.112827	0.070662		82.5	0.092594	0.074559
82.6	0.134585	0.070662		82.6	0.174492	0.074559
82.7	-0.0450676	0.070662		82.7	0.0553576	0.074559
82.8	0.0433372	0.070662		82.8	0.0619463	0.074559
82.9	0.159973	0.070662		82.9	0.00970921	0.074559
83	0.125907	0.070662		83	-0.0420656	0.074559
83.1	0.0281923	0.070662		83.1	0.200415	0.074559
83.2	0.0348364	0.070662		83.2	0.223205	0.074559
83.3	0.0846375	0.070662		83.3	0.110396	0.074559
83.4	0.0383492	0.070662		83.4	0.176297	0.074559
83.5	0.173448	0.070662		83.5	-0.0491	0.074559
83.6	0.128605	0.070662		83.6	0.0735661	0.074559
83.7	0.111659	0.070662		83.7	0.0191698	0.074559
83.8	0.130628	0.070662		83.8	0.162332	0.074559
83.9	0.0537598	0.070662		83.9	0.0926299	0.074559
84	0.058557	0.070662		84	-0.102986	0.074559
84.1	0.0730615	0.070662		84.1	-0.0342017	0.074559
84.2	0.205667	0.070662		84.2	-0.0138304	0.074559
84.3	0.168563	0.070662		84.3	0.0616189	0.074559
84.4	0.0336914	0.070662		84.4	0.011177	0.074559
84.5	0.185908	0.070662		84.5	0.0271937	0.074559
84.6	0.163794	0.070662		84.6	0.159431	0.074559
84.7	0.111496	0.070662		84.7	0.150361	0.074559
84.8	0.153395	0.070662		84.8	0.0268524	0.074559
84.9	0.0704865	0.070662		84.9	0.0475174	0.074559
85	0.14994	0.070662		85	0.00919383	0.074559
85.1	0.049186	0.070662		85.1	0.154218	0.074559
85.2	0.0677379	0.070662		85.2	0.171182	0.074559
85.3	0.17716	0.070662		85.3	0.271264	0.074559
85.4	0.0540427	0.070662		85.4	0.10781	0.074559
85.5	0.0570555	0.070662		85.5	0.273605	0.074559
85.6	0.00635107	0.070662		85.6	0.0985544	0.074559
85.7	0.0703056	0.070662		85.7	0.0188119	0.074559
85.8	0.0260586	0.070662		85.8	0.00892995	0.074559
85.9	0.0903518	0.070662		85.9	-0.0840127	0.074559
86	0.0814389	0.070662		86	0.0354925	0.074559
86.1	0.189367	0.070662		86.1	0.289335	0.074559
86.2	0.252146	0.070662		86.2	0.103249	0.074559
86.3	0.00348432	0.070662		86.3	0.181216	0.074559
86.4	0.125942	0.070662		86.4	0.0541828	0.074559
86.5	0.153609	0.070662		86.5	0.0833583	0.074559
86.6	-0.085139	0.070662		86.6	0.0753447	0.074559
86.7	0.0414329	0.070662		86.7	0.0296922	0.074559
86.8	0.0599066	0.070662		86.8	0.131579	0.074559
86.9	-0.0300405	0.070662		86.9	0.0235497	0.074559
87	0.00412164	0.070662		87	-0.00760873	0.074559
87.1	0.0715789	0.070662		87.1	0.103712	0.074559
87.2	0.0521147	0.070662		87.2	0.0575083	0.074559
87.3	0.0510763	0.070662		87.3	-0.0124777	0.074559
87.4	-0.0267654	0.070662		87.4	0.0244772	0.074559
87.5	0.0166889	0.070662		87.5	0.136027	0.074559
87.6	0.00536699	0.070662		87.6	0.0270759	0.074559
87.7	0.0617804	0.070662		87.7	-0.0539431	0.074559
87.8	0.0774374	0.070662		87.8	0.0626454	0.074559
87.9	0.20683	0.070662		87.9	0.0874212	0.074559
88	0.0713241	0.070662		88	0.274499	0.074559
88.1	0.0658192	0.070662		88.1	0.0256956	0.074559
88.2	-0.00826446	0.070662		88.2	0.154268	0.074559
88.3	0.0772818	0.070662		88.3	0.156946	0.074559
88.4	0.138366	0.070662		88.4	0.0314662	0.074559
88.5	0.172941	0.070662		88.5	0.115589	0.074559
88.6	0.110162	0.070662		88.6	0.0623202	0.074559
88.7	0.0853794	0.070662		88.7	-0.00696499	0.074559
88.8	-0.0930158	0.070662		88.8	0.00885271	0.074559
88.9	0.0223403	0.070662		88.9	0.116411	0.074559
89	0.00479969	0.070662		89	0.0657912	0.074559
89.1	-0.0983798	0.070662		89.1	-0.0617488	0.074559
89.2	0.16263	0.070662		89.2	0.193391	0.074559
89.3	-0.0170951	0.070662		89.3	0.10255	0.074559
89.4	0.0268267	0.070662		89.4	0.104536	0.074559
89.5	0.0181377	0.070662		89.5	-0.0109981	0.074559
89.6	0.0286004	0.070662		89.6	0.334927	0.074559
89.7	-0.0182446	0.070662		89.7	0.157097	0.074559
89.8	0.0469148	0.070662		89.8	0.0902927	0.074559
89.9	0.0567873	0.070662		89.9	-0.0499913	0.074559
90	-0.0634454	0.070662		90	0.159786	0.074559
90.1	-0.00796618	0.070662		90.1	0.0058787	0.074559
90.2	0.1414	0.070662		90.2	0.0145865	0.074559
90.3	0.162623	0.070662		90.3	0.116925	0.074559
90.4	-0.076653	0.070662		90.4	-0.0455404	0.074559
90.5	0.0999714	0.070662		90.5	0.117392	0.074559
90.6	0.228081	0.070662		90.6	0.0727782	0.074559
90.7	0.0976626	0.070662		90.7	0.131309	0.074559
90.8	0.127298	0.070662		90.8	-0.0558417	0.074559
90.9	0.0405904	0.070662		90.9	0.103011	0.074559
91	0.104999	0.070662		91	0.0996911	0.074559
91.1	-0.0476359	0.070662		91.1	-0.0116174	0.074559
91.2	0.144753	0.070662		91.2	-0.0100362	0.074559
91.3	0.0822523	0.070662		91.3	-0.0384085	0.074559
91.4	0.0557586	0.070662		91.4	0.202031	0.074559
91.5	-0.105804	0.070662		91.5	0.119715	0.074559
91.6	0.0865154	0.070662		91.6	-0.0121416	0.074559
91.7	0.10983	0.070662		91.7	0.160662	0.074559
91.8	-0.00460109	0.070662		91.8	0.157755	0.074559
91.9	-0.0170632	0.070662		91.9	0.0863176	0.074559
92	0.102506	0.070662		92	0.0214978	0.074559
92.1	0.208968	0.070662		92.1	0.196992	0.074559
92.2	0.0576131	0.070662		92.2	0.141452	0.074559
92.3	0.0832646	0.070662		92.3	0.0059405	0.074559
92.4	0.051773	0.070662		92.4	0.0711126	0.074559
92.5	0.120998	0.070662		92.5	0.0565018	0.074559
92.6	0.203817	0.070662		92.6	-0.0382207	0.074559
92.7	0.117123	0.070662		92.7	-0.0344559	0.074559
92.8	-0.0600767	0.070662		92.8	0.220157	0.074559
92.9	0.103495	0.070662		92.9	0.165709	0.074559
93	0.0876419	0.070662		93	0.0457476	0.074559
93.1	0.0759208	0.070662		93.1	0.185348	0.074559
93.2	0.157495	0.070662		93.2	-0.0180161	0.074559
93.3	0.070654	0.070662		93.3	0.0275085	0.074559
93.4	0.0991572	0.070662		93.4	0.011625	0.074559
93.5	0.0155099	0.070662		93.5	0.00275103	0.074559
93.6	0.0896563	0.070662		93.6	-0.0599443	0.074559
93.7	-0.0713944	0.070662		93.7	0.00675295	0.074559
93.8	0.183042	0.070662		93.8	0.102682	0.074559
93.9	0.139196	0.070662		93.9	0.276751	0.074559
94	-0.0214337	0.070662		94	0.0967597	0.074559
94.1	0.116086	0.070662		94.1	0.122708	0.074559
94.2	0.0527336	0.070662		94.2	0.0315805	0.074559
94.3	0.117868	0.070662		94.3	0.223565	0.074559
94.4	0.127045	0.070662		94.4	-0.0246755	0.074559
94.5	0.00611726	0.070662		94.5	0.029731	0.074559
94.6	-0.0770062	0.070662		94.6	0.0955416	0.074559
94.7	0.0425168	0.070662		94.7	0.277018	0.074559
94.8	0.117596	0.070662		94.8	0.0212573	0.074559
94.9	0.0647814	0.070662		94.9	0.0829915	0.074559
95	-0.0168912	0.070662		95	0.123875	0.074559
95.1	0.190483	0.070662		95.1	0.134674	0.074559
95.2	0.0367315	0.070662		95.2	0.127301	0.074559
95.3	0.160166	0.070662		95.3	0.0463155	0.074559
95.4	0.0845764	0.070662		95.4	0.0730838	0.074559
95.5	0.0857425	0.070662		95.5	0.0606604	0.074559
95.6	0.0618841	0.070662		95.6	-0.0696435	0.074559
95.7	0.089492	0.070662		95.7	0.166266	0.074559
95.8	0.0815075	0.070662		95.8	0.0488573	0.074559
95.9	0.0382808	0.070662		95.9	0.128507	0.074559
96	0.00496973	0.070662		96	-0.0688582	0.074559
96.1	-0.115582	0.070662		96.1	0.0259725	0.074559
96.2	0.1329	0.070662		96.2	0.00065028	0.074559
96.3	0.0877575	0.070662		96.3	0.291871	0.074559
96.4	0.0109129	0.070662		96.4	0.0746332	0.074559
96.5	0.103523	0.070662		96.5	0.0271961	0.074559
96.6	0.0271812	0.070662		96.6	0.203385	0.074559
96.7	0.19668	0.070662		96.7	0.221149	0.074559
96.8	0.0120905	0.070662		96.8	0.103178	0.074559
96.9	0.220883	0.070662		96.9	0.120812	0.074559
97	0.0147327	0.070662		97	0.068168	0.074559
97.1	-0.029703	0.070662		97.1	0.101281	0.074559
97.2	0.141834	0.070662		97.2	0.0050303	0.074559
97.3	0.153948	0.070662		97.3	0.0653481	0.074559
97.4	0.0168593	0.070662		97.4	0.11961	0.074559
97.5	0.0390404	0.070662		97.5	0.0922167	0.074559
97.6	0.00801251	0.070662		97.6	0.00809595	0.074559
97.7	0.13277	0.070662		97.7	0.00294971	0.074559
97.8	0.22183	0.070662		97.8	0.175487	0.074559
97.9	0.126276	0.070662		97.9	0.120675	0.074559
98	0.0393519	0.070662		98	0.0394095	0.074559
98.1	0.127369	0.070662		98.1	0.214269	0.074559
98.2	0.0999457	0.070662		98.2	0.27564	0.074559
98.3	0.150299	0.070662		98.3	0.204143	0.074559
98.4	0.0758218	0.070662		98.4	-0.0945772	0.074559
98.5	0.142477	0.070662		98.5	0.0880146	0.074559
98.6	0.0863485	0.070662		98.6	0.0428033	0.074559
98.7	0.0359097	0.070662		98.7	0.204529	0.074559
98.8	0.0570171	0.070662		98.8	0.0953348	0.074559
98.9	0.106578	0.070662		98.9	0.0676302	0.074559
99	0.147332	0.070662		99	-0.0286978	0.074559
99.1	0.019986	0.070662		99.1	0.0933008	0.074559
99.2	0.0752493	0.070662		99.2	-0.0643078	0.074559
99.3	0.06052	0.070662		99.3	0.0181637	0.074559
99.4	0.0641218	0.070662		99.4	0.202822	0.074559
99.5	0.101875	0.070662		99.5	0.0612289	0.074559
99.6	0.105728	0.070662		99.6	0.0402695	0.074559
99.7	0.0109926	0.070662		99.7	-0.0342895	0.074559
99.8	0.152926	0.070662		99.8	0.0189684	0.074559
99.9	0.0489083	0.070662		99.9	0.00396007	0.074559
100	0.0671796	0.070662		100	0.286297	0.074559
100.1	0.0190725	0.070662		100.1	0.066153	0.074559
100.2	0.0542425	0.070662		100.2	0.02795	0.074559
100.3	0.0178706	0.070662		100.3	-0.0561434	0.074559
100.4	0.0448457	0.070662		100.4	0.154289	0.074559
100.5	0.0576568	0.070662		100.5	0.00572428	0.074559
100.6	0.0940296	0.070662		100.6	0.0073289	0.074559
100.7	0.0766123	0.070662		100.7	0.122045	0.074559
100.8	0.0402758	0.070662		100.8	0.0477263	0.074559
100.9	0.0416596	0.070662		100.9	0.0304755	0.074559
101	-0.0322175	0.070662		101	-0.0276385	0.074559
101.1	0.015138	0.070662		101.1	0.0166086	0.074559
101.2	0.144148	0.070662		101.2	0.016809	0.074559
101.3	0.0664909	0.070662		101.3	0.0821765	0.074559
101.4	-0.0644069	0.070662		101.4	0.0876008	0.074559
101.5	0.0144366	0.070662		101.5	0.111535	0.074559
101.6	-0.000408145	0.070662		101.6	0.143528	0.074559
101.7	-0.00581677	0.070662		101.7	0.177971	0.074559
101.8	0.0197397	0.070662		101.8	0.113811	0.074559
101.9	0.0872373	0.070662		101.9	0.205721	0.074559
102	0.171608	0.070662		102	0.1112	0.074559
102.1	0.0090753	0.070662		102.1	0.0431446	0.074559
102.2	-0.0490748	0.070662		102.2	-0.0559021	0.074559
102.3	0.085671	0.070662		102.3	0.0402553	0.074559
102.4	0.0375352	0.070662		102.4	0.000735224	0.074559
102.5	0.248975	0.070662		102.5	0.0979836	0.074559
102.6	-0.0676343	0.070662		102.6	0.124518	0.074559
102.7	0.0735086	0.070662		102.7	0.0698743	0.074559
102.8	0.196877	0.070662		102.8	0.0433723	0.074559
102.9	0.0408774	0.070662		102.9	-0.0167821	0.074559
103	0.111327	0.070662		103	-0.0321252	0.074559
103.1	0.104811	0.070662		103.1	0.102531	0.074559
103.2	0.00424421	0.070662		103.2	0.0770183	0.074559
103.3	-0.0439619	0.070662		103.3	0.196644	0.074559
103.4	0.121195	0.070662		103.4	0.202771	0.074559
103.5	0.0584913	0.070662		103.5	-0.0234321	0.074559
103.6	0.0265871	0.070662		103.6	0.17636	0.074559
103.7	0.127184	0.070662		103.7	0.049743	0.074559
103.8	0.00729497	0.070662		103.8	0.098565	0.074559
103.9	0.133056	0.070662		103.9	-0.0813616	0.074559
104	0.063943	0.070662		104	-0.0409153	0.074559
104.1	0.0851445	0.070662		104.1	0.0782379	0.074559
104.2	-0.0117012	0.070662		104.2	0.0304877	0.074559
104.3	0.126266	0.070662		104.3	-0.0626088	0.074559
104.4	0.195774	0.070662		104.4	0.138791	0.074559
104.5	0.162437	0.070662		104.5	0.000766893	0.074559
104.6	-0.0288725	0.070662		104.6	0.165718	0.074559
104.7	0.0865322	0.070662		104.7	-0.103018	0.074559
104.8	0.0947042	0.070662		104.8	0.0185758	0.074559
104.9	0.0319288	0.070662		104.9	0.0402485	0.074559
105	-0.0952522	0.070662		105	0.0593064	0.074559
105.1	0.0916277	0.070662		105.1	0.0531918	0.074559
105.2	0.179406	0.070662		105.2	0.195237	0.074559
105.3	0.127545	0.070662		105.3	-0.117832	0.074559
105.4	0.184815	0.070662		105.4	0.109951	0.074559
105.5	0.111687	0.070662		105.5	-0.00261991	0.074559
105.6	0.0636038	0.070662		105.6	0.11769	0.074559
105.7	0.220593	0.070662		105.7	-0.0332835	0.074559
105.8	0.0789445	0.070662		105.8	0.034251	0.074559
105.9	0.0794954	0.070662		105.9	0.160577	0.074559
106	0.0588537	0.070662		106	0.302426	0.074559
106.1	0.0663538	0.070662		106.1	0.0551984	0.074559
106.2	-0.120101	0.070662		106.2	0.0610109	0.074559
106.3	0.100919	0.070662		106.3	0.0505433	0.074559
106.4	-0.0470077	0.070662		106.4	0.192542	0.074559
106.5	0.0768205	0.070662		106.5	0.0817395	0.074559
106.6	0.0122077	0.070662		106.6	0.185793	0.074559
106.7	0.161947	0.070662		106.7	0.194013	0.074559
106.8	0.136421	0.070662		106.8	0.148198	0.074559
106.9	0.0628064	0.070662		106.9	0.0129685	0.074559
107	-0.00382133	0.070662		107	-0.0730722	0.074559
107.1	-0.0332143	0.070662		107.1	0.0278195	0.074559
107.2	0.209228	0.070662		107.2	0.0394388	0.074559
107.3	-0.0340027	0.070662		107.3	0.144767	0.074559
107.4	0.0621913	0.070662		107.4	0.209023	0.074559
107.5	0.204542	0.070662		107.5	-0.00954821	0.074559
107.6	0.0134306	0.070662		107.6	-0.0659885	0.074559
107.7	0.116688	0.070662		107.7	0.0904296	0.074559
107.8	0.124512	0.070662		107.8	0.0615022	0.074559
107.9	0.146587	0.070662		107.9	0.236766	0.074559
108	0.192534	0.070662		108	0.117253	0.074559
108.1	-0.0850469	0.070662		108.1	0.0491591	0.074559
108.2	0.0935211	0.070662		108.2	0.0823246	0.074559
108.3	0.0973682	0.070662		108.3	0.109932	0.074559
108.4	0.238804	0.070662		108.4	0.179317	0.074559
108.5	0.0313829	0.070662		108.5	0.03033	0.074559
108.6	0.0115853	0.070662		108.6	0.128587	0.074559
108.7	0.067813	0.070662		108.7	0.175036	0.074559
108.8	0.136356	0.070662		108.8	0.00697169	0.074559
108.9	0.262558	0.070662		108.9	-0.0774827	0.074559
109	0.14501	0.070662		109	0.213916	0.074559
109.1	0.185786	0.070662		109.1	0.0500573	0.074559
109.2	0.0277854	0.070662		109.2	-0.0724897	0.074559
109.3	0.14963	0.070662		109.3	0.0583662	0.074559
109.4	0.154982	0.070662		109.4	-0.00376809	0.074559
109.5	0.0675096	0.070662		109.5	0.205261	0.074559
109.6	0.122782	0.070662		109.6	0.174312	0.074559
109.7	-0.0591808	0.070662		109.7	-0.0722646	0.074559
109.8	0.0116725	0.070662		109.8	0.158942	0.074559
109.9	0.146586	0.070662		109.9	0.0886905	0.074559
110	0.0478682	0.070662		110	-0.0130436	0.074559
110.1	0.0487865	0.070662		110.1	0.000244905	0.074559
110.2	-0.00777488	0.070662		110.2	0.172535	0.074559
110.3	0.0410472	0.070662		110.3	-0.0604313	0.074559
110.4	0.162036	0.070662		110.4	0.174611	0.074559
110.5	0.100957	0.070662		110.5	0.00606673	0.074559
110.6	0.0291115	0.070662		110.6	0.0497542	0.074559
110.7	0.0465659	0.070662		110.7	0.155984	0.074559
110.8	-0.0189955	0.070662		110.8	0.204357	0.074559
110.9	-0.0201982	0.070662		110.9	0.0309632	0.074559
111	0.0749573	0.070662		111	0.005972	0.074559
111.1	0.0411429	0.070662		111.1	0.0468442	0.074559
111.2	-0.0137954	0.070662		111.2	0.0142184	0.074559
111.3	0.0577992	0.070662		111.3	0.0450979	0.074559
111.4	0.0045996	0.070662		111.4	0.138868	0.074559
111.5	0.0158553	0.070662		111.5	0.0231107	0.074559
111.6	0.018655	0.070662		111.6	0.0244616	0.074559
111.7	0.157121	0.070662		111.7	0.00677448	0.074559
111.8	0.0508881	0.070662		111.8	0.0740741	0.074559
111.9	0.0950036	0.070662		111.9	0.0907577	0.074559
112	0.192825	0.070662		112	-0.0596439	0.074559
112.1	0.17631	0.070662		112.1	-0.0296929	0.074559
112.2	0.111334	0.070662		112.2	0.0646395	0.074559
112.3	0.0233562	0.070662		112.3	0.0746622	0.074559
112.4	0.142374	0.070662		112.4	0.337455	0.074559
112.5	0.0742669	0.070662		112.5	0.0689834	0.074559
112.6	0.179457	0.070662		112.6	0.235701	0.074559
112.7	0.0117856	0.070662		112.7	0.163706	0.074559
112.8	0.123229	0.070662		112.8	0.16285	0.074559
112.9	0.010581	0.070662		112.9	0.113473	0.074559
113	0.0109265	0.070662		113	0.0627455	0.074559
113.1	0.0444699	0.070662		113.1	0.0440281	0.074559
113.2	0.0549522	0.070662		113.2	-0.00594746	0.074559
113.3	0.243356	0.070662		113.3	0.0174326	0.074559
113.4	0.0588488	0.070662		113.4	-0.0542279	0.074559
113.5	0.0335253	0.070662		113.5	0.06224	0.074559
113.6	-0.0339692	0.070662		113.6	0.231176	0.074559
113.7	0.0220843	0.070662		113.7	0.140683	0.074559
113.8	0.127414	0.070662		113.8	0.0305043	0.074559
113.9	0.0137317	0.070662		113.9	0.0927172	0.074559
114	0.0874247	0.070662		114	0.0568979	0.074559
114.1	-0.061674	0.070662		114.1	0.181767	0.074559
114.2	0.0743062	0.070662		114.2	-0.039575	0.074559
114.3	0.101997	0.070662		114.3	0.0153277	0.074559
114.4	0.0715576	0.070662		114.4	0.0976315	0.074559
114.5	0.112337	0.070662		114.5	0.0285754	0.074559
114.6	0.208029	0.070662		114.6	0.0880541	0.074559
114.7	-0.0168283	0.070662		114.7	-0.0269397	0.074559
114.8	0.0902162	0.070662		114.8	0.178352	0.074559
114.9	0.220337	0.070662		114.9	0.237947	0.074559
115	0.0179336	0.070662		115	0.0284671	0.074559
115.1	0.0937186	0.070662		115.1	0.0451722	0.074559
115.2	0.0712031	0.070662		115.2	0.0257985	0.074559
115.3	0.0526742	0.070662		115.3	0.132113	0.074559
115.4	0.0212009	0.070662		115.4	0.0157726	0.074559
115.5	-0.029343	0.070662		115.5	0.176378	0.074559
115.6	0.0826756	0.070662		115.6	0.124084	0.074559
115.7	0.105659	0.070662		115.7	0.148543	0.074559
115.8	0.279149	0.070662		115.8	0.00820035	0.074559
115.9	0.0119366	0.070662		115.9	0.122089	0.074559
116	0.0507674	0.070662		116	-0.0737362	0.074559
116.1	0.0785854	0.070662		116.1	0.0395493	0.074559
116.2	0.0846247	0.070662		116.2	0.179388	0.074559
116.3	0.165478	0.070662		116.3	0.0740172	0.074559
116.4	0.14721	0.070662		116.4	0.0909091	0.074559
116.5	0.192221	0.070662		116.5	-0.0385816	0.074559
116.6	0.134975	0.070662		116.6	0.158253	0.074559
116.7	0.0714767	0.070662		116.7	0.0345885	0.074559
116.8	0.288742	0.070662		116.8	-0.089549	0.074559
116.9	0.0231469	0.070662		116.9	0.11225	0.074559
117	-0.0758559	0.070662		117	0.169194	0.074559
117.1	0.0898396	0.070662		117.1	0.163693	0.074559
117.2	-0.0105522	0.070662		117.2	0.0525553	0.074559
117.3	0.233864	0.070662		117.3	0.0315987	0.074559
117.4	0.00700525	0.070662		117.4	0.00488382	0.074559
117.5	0.0547525	0.070662		117.5	0.101075	0.074559
117.6	0.0852783	0.070662		117.6	0.144237	0.074559
117.7	-0.0510993	0.070662		117.7	0.0360498	0.074559
117.8	0.0167313	0.070662		117.8	-0.00667921	0.074559
117.9	0.0407501	0.070662		117.9	0.260901	0.074559
118	0.176618	0.070662		118	0.172719	0.074559
118.1	0.108247	0.070662		118.1	0.053103	0.074559
118.2	0.0818928	0.070662		118.2	-0.0462409	0.074559
118.3	-0.0866161	0.070662		118.3	0.13987	0.074559
118.4	0.119302	0.070662		118.4	0.0200785	0.074559
118.5	0.0480962	0.070662		118.5	0.193484	0.074559
118.6	0.0274998	0.070662		118.6	0.00355704	0.074559
118.7	0.0835429	0.070662		118.7	-0.010485	0.074559
118.8	-0.0468892	0.070662		118.8	-0.0468427	0.074559
118.9	-0.0600707	0.070662		118.9	0.128016	0.074559
119	-0.0688568	0.070662		119	0.197837	0.074559
119.1	0.00138042	0.070662		119.1	0.179378	0.074559
119.2	0.0620684	0.070662		119.2	-0.0340731	0.074559
119.3	0.0511761	0.070662		119.3	0.216304	0.074559
119.4	0.0418224	0.070662		119.4	-0.0382527	0.074559
119.5	0.248407	0.070662		119.5	0.183565	0.074559
119.6	-0.0629316	0.070662		119.6	0.199205	0.074559
119.7	0.0926544	0.070662		119.7	0.318654	0.074559
119.8	-0.0558335	0.070662		119.8	0.253088	0.074559
119.9	0.0860717	0.070662		119.9	0.128984	0.074559
120	0.130663	0.070662		120	0.0684551	0.074559
120.1	0.0493432	0.070662		120.1	0.0564366	0.074559
120.2	0.0779836	0.070662		120.2	-0.00279117	0.074559
120.3	0.140436	0.070662		120.3	-0.0389785	0.074559
120.4	0.0097327	0.070662		120.4	0.198381	0.074559
120.5	0.165836	0.070662		120.5	0.0348038	0.074559
120.6	0.117364	0.070662		120.6	0.204355	0.074559
120.7	0.0695043	0.070662		120.7	-0.0671937	0.074559
120.8	-0.0492778	0.070662		120.8	0.00211841	0.074559
120.9	0.237555	0.070662		120.9	0.035621	0.074559
121	0.110748	0.070662		121	0.136504	0.074559
121.1	0.0254757	0.070662		121.1	0.297269	0.074559
121.2	0.109724	0.070662		121.2	0.150012	0.074559
121.3	0.0142388	0.070662		121.3	0.0422406	0.074559
121.4	0.115342	0.070662		121.4	0.0653243	0.074559
121.5	0.0569319	0.070662		121.5	-0.00318249	0.074559
121.6	0.000622918	0.070662		121.6	0.04917	0.074559
121.7	0.0423198	0.070662		121.7	0.0813525	0.074559
121.8	0.178394	0.070662		121.8	-0.0720644	0.074559
121.9	0.300809	0.070662		121.9	-0.0237204	0.074559
122	-0.171642	0.070662		122	0.0281269	0.074559
122.1	0.085887	0.070662		122.1	0.00316887	0.074559
122.2	0.110094	0.070662		122.2	0.10093	0.074559
122.3	0.106081	0.070662		122.3	-0.0817593	0.074559
122.4	0.136078	0.070662		122.4	0.123765	0.074559
122.5	-0.0589332	0.070662		122.5	0.0957985	0.074559
122.6	0.133864	0.070662		122.6	-0.0568618	0.074559
122.7	0.0483487	0.070662		122.7	-0.0318398	0.074559
122.8	0.11595	0.070662		122.8	-0.0424462	0.074559
122.9	0.0109318	0.070662		122.9	0.0482392	0.074559
123	0.143581	0.070662		123	0.2521	0.074559
123.1	0.0339216	0.070662		123.1	0.108654	0.074559
123.2	-0.0559331	0.070662		123.2	0.34404	0.074559
123.3	0.0626196	0.070662		123.3	0.0702539	0.074559
123.4	-0.0231588	0.070662		123.4	0.133731	0.074559
123.5	0.00606734	0.070662		123.5	0.102389	0.074559
123.6	0.121655	0.070662		123.6	0.122941	0.074559
123.7	0.100285	0.070662		123.7	0.13912	0.074559
123.8	0.00792341	0.070662		123.8	-0.0370729	0.074559
123.9	-0.0440655	0.070662		123.9	-0.00499363	0.074559
124	0.0661159	0.070662		124	-0.00974224	0.074559
124.1	0.0323655	0.070662		124.1	0.109172	0.074559
124.2	0.208476	0.070662		124.2	0.209761	0.074559
124.3	-0.0144577	0.070662		124.3	0.0752873	0.074559
124.4	-0.00800166	0.070662		124.4	0.068497	0.074559
124.5	0.0916277	0.070662		124.5	-0.0401408	0.074559
124.6	0.175862	0.070662		124.6	0.183157	0.074559
124.7	0.0160904	0.070662		124.7	0.0707518	0.074559
124.8	-0.133627	0.070662		124.8	0.1205	0.074559
124.9	0.100834	0.070662		124.9	0.0891758	0.074559
125	-0.0652704	0.070662		125	0.247512	0.074559
125.1	0.0162027	0.070662		125.1	0.0888016	0.074559
125.2	-0.0038734	0.070662		125.2	0.133684	0.074559
125.3	-0.0327335	0.070662		125.3	0.131325	0.074559
125.4	0.0895223	0.070662		125.4	-0.00989983	0.074559
125.5	0.0557875	0.070662		125.5	0.116168	0.074559
125.6	-0.0127516	0.070662		125.6	0.0422622	0.074559
125.7	-0.142035	0.070662		125.7	0.219428	0.074559
125.8	0.0989926	0.070662		125.8	0.144633	0.074559
125.9	0.0340408	0.070662		125.9	0.236212	0.074559
126	0.111643	0.070662		126	0.0981062	0.074559
126.1	0.00496046	0.070662		126.1	0.0460566	0.074559
126.2	0.0441526	0.070662		126.2	0.0351109	0.074559
126.3	0.155041	0.070662		126.3	0.163552	0.074559
126.4	0.0116367	0.070662		126.4	0.00412868	0.074559
126.5	0.0688066	0.070662		126.5	0.0451523	0.074559
126.6	-0.0292006	0.070662		126.6	0.132307	0.074559
126.7	0.0571879	0.070662		126.7	-0.0448135	0.074559
126.8	-0.00691215	0.070662		126.8	0.371564	0.360362
126.9	0.161459	0.070662		126.9	0.2395	0.360362
127	0.12562	0.070662		127	0.295266	0.360362
127.1	0.0920285	0.070662		127.1	0.425682	0.360362
127.2	0.00553177	0.070662		127.2	0.254771	0.360362
127.3	0.212557	0.070662		127.3	0.517348	0.360362
127.4	0.038112	0.070662		127.4	0.32926	0.360362
127.5	0.0878487	0.070662		127.5	0.476505	0.360362
127.6	0.0908688	0.070662		127.6	0.474384	0.360362
127.7	0.043335	0.070662		127.7	0.277436	0.360362
127.8	0.028432	0.070662		127.8	0.553407	0.360362
127.9	0.0585124	0.070662		127.9	0.471217	0.360362
128	0.0554059	0.070662		128	0.371553	0.360362
128.1	-0.047201	0.070662		128.1	0.472756	0.360362
128.2	0.200873	0.070662		128.2	0.249237	0.360362
128.3	0.0107287	0.070662		128.3	0.0903319	0.074559
128.4	0.19548	0.070662		128.4	-0.141136	0.074559
128.5	0.0972599	0.070662		128.5	0.299846	0.360362
128.6	0.0327277	0.070662		128.6	0.201909	0.360362
128.7	-0.0165522	0.070662		128.7	0.505677	0.360362
128.8	-0.0332012	0.070662		128.8	0.00273224	0.074559
128.9	0.131822	0.070662		128.9	0.0960564	0.074559
129	0.0346969	0.070662		129	-0.0165127	0.074559
129.1	3.86683e-05	0.070662		129.1	0.130051	0.074559
129.2	0.103892	0.070662		129.2	0.0182496	0.074559
129.3	0.00173392	0.070662		129.3	0.150636	0.074559
129.4	-0.00449434	0.070662		129.4	0.0842326	0.074559
129.5	-0.0385412	0.070662		129.5	0.116483	0.074559
129.6	0.0203106	0.070662		129.6	0.13716	0.074559
129.7	0.0191173	0.070662		129.7	0.101368	0.074559
129.8	0.181901	0.070662		129.8	-0.00534161	0.074559
129.9	-0.0333397	0.070662		129.9	0.0522635	0.074559
130	0.140803	0.070662		130	0.0318074	0.074559
130.1	0.0786653	0.070662		130.1	0.199428	0.074559
130.2	0.0856487	0.070662		130.2	0.226013	0.074559
130.3	0.150504	0.070662		130.3	0.0627871	0.074559
130.4	0.169517	0.070662		130.4	0.0473214	0.074559
130.5	0.0870981	0.070662		130.5	-0.117833	0.074559
130.6	0.14295	0.070662		130.6	-0.0343957	0.074559
130.7	0.00951697	0.070662		130.7	0.100699	0.074559
130.8	0.067589	0.070662		130.8	0.0602268	0.074559
130.9	0.0402611	0.070662		130.9	0.123693	0.074559
131	0.0186063	0.070662		131	0.268258	0.074559
131.1	0.0187388	0.070662		131.1	0.0653845	0.074559
131.2	-0.0257463	0.070662		131.2	0.0224074	0.074559
131.3	0.110342	0.070662		131.3	0.134459	0.074559
131.4	-0.0691359	0.070662		131.4	0.088743	0.074559
131.5	0.0574809	0.070662		131.5	0.0204972	0.074559
131.6	0.0524588	0.070662		131.6	0.075096	0.074559
131.7	0.0586687	0.070662		131.7	-0.0298967	0.074559
131.8	0.155686	0.070662		131.8	0.13077	0.074559
131.9	-0.0285714	0.070662		131.9	0.0905599	0.074559
132	-0.0110742	0.070662		132	0.16579	0.074559
132.1	-0.0374762	0.070662		132.1	0.193418	0.074559
132.2	0.0879906	0.070662		132.2	0.0124537	0.074559
132.3	-0.0176772	0.070662		132.3	0.224594	0.074559
132.4	0.0415878	0.070662		132.4	0.0278974	0.074559
132.5	0.0730846	0.070662		132.5	0.0227868	0.074559
132.6	-0.00346363	0.070662		132.6	0.109912	0.074559
132.7	0.0477338	0.070662		132.7	0.00223122	0.074559
132.8	0.0661939	0.070662		132.8	-0.0890765	0.074559
132.9	0.0133561	0.070662		132.9	0.10528	0.074559
133	0.0147639	0.070662		133	0.262086	0.074559
133.1	0.0828988	0.070662		133.1	0.0499805	0.074559
133.2	0.0204653	0.070662		133.2	0.180274	0.074559
133.3	0.0451237	0.070662		133.3	0.0380992	0.074559
133.4	0.0340894	0.070662		133.4	0.187389	0.074559
133.5	0.126554	0.070662		133.5	0.0396317	0.074559
133.6	0.0663326	0.070662		133.6	0.157221	0.074559
133.7	-0.0108254	0.070662		133.7	0.132761	0.074559
133.8	0.0474957	0.070662		133.8	-0.0305277	0.074559
133.9	0.0455503	0.070662		133.9	0.0390309	0.074559
134	0.0654206	0.070662		134	0.0400835	0.074559
134.1	-0.0250785	0.070662		134.1	0.108616	0.074559
134.2	0.122411	0.070662		134.2	0.215984	0.074559
134.3	0.167649	0.070662		134.3	-0.00728923	0.074559
134.4	0.11762	0.070662		134.4	-0.0534128	0.074559
134.5	0.171377	0.070662		134.5	0.109976	0.074559
134.6	0.0949198	0.070662		134.6	0.11093	0.074559
134.7	-0.0458823	0.070662		134.7	-0.0482766	0.074559
134.8	0.130948	0.070662		134.8	0.112619	0.074559
134.9	0.000409363	0.070662		134.9	0.0376778	0.074559
135	0.0509251	0.070662		135	0.0888458	0.074559
135.1	0.0386399	0.070662		135.1	-0.0885061	0.074559
135.2	0.130371	0.070662		135.2	0.0232744	0.074559
135.3	0.0652799	0.070662		135.3	0.061843	0.074559
135.4	0.0583654	0.070662		135.4	0.0161427	0.074559
135.5	-0.0828304	0.070662		135.5	0.0323165	0.074559
135.6	0.0351683	0.070662		135.6	0.15945	0.074559
135.7	0.0767514	0.070662		135.7	0.105383	0.074559
135.8	-0.0264942	0.070662		135.8	-0.038621	0.074559
135.9	0.147991	0.070662		135.9	0.048744	0.074559
136	0.0836134	0.070662		136	0.105152	0.074559
136.1	0.062352	0.070662		136.1	0.148787	0.074559
136.2	0.0723097	0.070662		136.2	0.0344631	0.074559
136.3	-0.016238	0.070662		136.3	0.00945805	0.074559
136.4	0.0669406	0.070662		136.4	0.119027	0.074559
136.5	-0.012828	0.070662		136.5	0.0741663	0.074559
136.6	0.0559191	0.070662		136.6	0.127535	0.074559
136.7	0.139496	0.070662		136.7	-0.221033	0.074559
136.8	0.0272948	0.070662		136.8	-0.051582	0.074559
136.9	0.0182361	0.070662		136.9	0.126245	0.074559
137	0.0113014	0.070662		137	0.0123035	0.074559
137.1	-0.0294204	0.070662		137.1	0.14452	0.074559
137.2	0.0116632	0.070662		137.2	0.13229	0.074559
137.3	0.0289806	0.070662		137.3	0.0841563	0.074559
137.4	0.103179	0.070662		137.4	0.0169939	0.074559
137.5	-0.10144	0.070662		137.5	0.0650158	0.074559
137.6	0.0279267	0.070662		137.6	0.0129842	0.074559
137.7	-0.0335763	0.070662		137.7	0.0334896	0.074559
137.8	-0.00461508	0.070662		137.8	0.123648	0.074559
137.9	0.0267377	0.070662		137.9	0.194245	0.074559
138	0.0229014	0.070662		138	-0.0482401	0.074559
138.1	0.0481041	0.070662		138.1	0.0293868	0.074559
138.2	0.0471319	0.070662		138.2	0.00379112	0.074559
138.3	-0.0361441	0.070662		138.3	0.210756	0.074559
138.4	0.0256612	0.070662		138.4	0.0985086	0.074559
138.5	0.154403	0.070662		138.5	0.125871	0.074559
138.6	0.158337	0.070662		138.6	0.164941	0.074559
138.7	-0.0300571	0.070662		138.7	0.189923	0.074559
138.8	0.183245	0.070662		138.8	0.0227254	0.074559
138.9	0.0722143	0.070662		138.9	0.17634	0.074559
139	0.0212106	0.070662		139	0.199592	0.074559
139.1	0.00446846	0.070662		139.1	0.0876298	0.074559
139.2	0.0166994	0.070662		139.2	-0.0395711	0.074559
139.3	0.111825	0.070662		139.3	-0.0603703	0.074559
139.4	0.0519591	0.070662		139.4	-0.071764	0.074559
139.5	0.047619	0.070662		139.5	0.170654	0.074559
139.6	0.0701634	0.070662		139.6	-0.0308796	0.074559
139.7	0.0982913	0.070662		139.7	0.188084	0.074559
139.8	0.209442	0.070662		139.8	0.0628969	0.074559
139.9	-0.0171806	0.070662		139.9	0.0822646	0.074559
140	0.196814	0.070662		140	-0.0328686	0.074559
140.1	0.0131304	0.070662		140.1	0.109047	0.074559
140.2	-0.0634332	0.070662		140.2	0.0661287	0.074559
140.3	0.041668	0.070662		140.3	0.0684463	0.074559
140.4	0.0568409	0.070662		140.4	0.0804427	0.074559
140.5	0.274234	0.070662		140.5	0.128029	0.074559
140.6	0.0434277	0.070662		140.6	0.145227	0.074559
140.7	-0.00183411	0.070662		140.7	0.138806	0.074559
140.8	0.113336	0.070662		140.8	0.00363259	0.074559
140.9	0.123694	0.070662		140.9	0.105027	0.074559
141	0.0421374	0.070662		141	-0.0236914	0.074559
141.1	-0.0224069	0.070662		141.1	0.132301	0.074559
141.2	0.13381	0.070662		141.2	-0.0628695	0.074559
141.3	0.0187039	0.070662		141.3	0.000879144	0.074559
141.4	-0.00253736	0.070662		141.4	-0.125482	0.074559
141.5	0.0151455	0.070662		141.5	0.036298	0.074559
141.6	0.118399	0.070662		141.6	0.0422934	0.074559
141.7	-0.0454356	0.070662		141.7	0.179204	0.074559
141.8	0.0174827	0.070662		141.8	0.110329	0.074559
141.9	0.0283834	0.070662		141.9	0.105122	0.074559
142	0.0772302	0.070662		142	-0.0656226	0.074559
142.1	0.0312924	0.070662		142.1	0.113771	0.074559
142.2	0.0165514	0.070662		142.2	0.144729	0.074559
142.3	0.10457	0.070662		142.3	0.130234	0.074559
142.4	0.0780715	0.070662		142.4	-0.0198355	0.074559
142.5	-0.0257944	0.070662		142.5	0.186863	0.074559
142.6	0.0584434	0.070662		142.6	0.0688425	0.074559
142.7	0.0878422	0.070662		142.7	-0.0187949	0.074559
142.8	0.0463977	0.070662		142.8	0.0236001	0.074559
142.9	0.007723	0.070662		142.9	0.00315706	0.074559
143	0.0452587	0.070662		143	0.237976	0.074559
143.1	0.041739	0.070662		143.1	0.0869367	0.074559
143.2	0.0943416	0.070662		143.2	0.0332151	0.074559
143.3	0.0635452	0.070662		143.3	0.214405	0.074559
143.4	0.0764088	0.070662		143.4	-0.141123	0.074559
143.5	0.00874161	0.070662		143.5	0.157254	0.074559
143.6	0.132715	0.070662		143.6	-0.0275933	0.074559
143.7	0.0903908	0.070662		143.7	0.0241349	0.074559
143.8	0.0747246	0.070662		143.8	0.0392084	0.074559
143.9	0.132238	0.070662		143.9	0.0620568	0.074559
144	0.134569	0.070662		144	0.0549748	0.074559
144.1	0.0519106	0.070662		144.1	0.059761	0.074559
144.2	0.137036	0.070662		144.2	0.207532	0.074559
144.3	0.0656941	0.070662		144.3	-0.0244176	0.074559
144.4	0.143822	0.070662		144.4	0.0164775	0.074559
144.5	0.0260198	0.070662		144.5	0.0871499	0.074559
144.6	0.00435667	0.070662		144.6	0.0503914	0.074559
144.7	0.0565945	0.070662		144.7	0.113345	0.074559
144.8	-0.0343414	0.070662		144.8	0.292225	0.074559
144.9	-0.0429713	0.070662		144.9	0.157821	0.074559
145	-0.0301836	0.070662		145	-0.0515839	0.074559
145.1	0.156713	0.070662		145.1	-0.0818028	0.074559
145.2	0.0128344	0.070662		145.2	0.135719	0.074559
145.3	0.138459	0.070662		145.3	-0.0282686	0.074559
145.4	0.0658126	0.070662		145.4	0.0417706	0.074559
145.5	-0.00187776	0.070662		145.5	-0.0310678	0.074559
145.6	0.0662068	0.070662		145.6	0.198492	0.074559
145.7	0.0557321	0.070662		145.7	0.214994	0.074559
145.8	-0.0299342	0.070662		145.8	0.0440933	0.074559
145.9	0.0306025	0.070662		145.9	-0.0126007	0.074559
146	0.0816922	0.070662		146	0.262421	0.074559
146.1	-0.128332	0.070662		146.1	-0.0613679	0.074559
146.2	0.25513	0.070662		146.2	0.107025	0.074559
146.3	0.0291114	0.070662		146.3	0.116069	0.074559
146.4	0.024517	0.070662		146.4	0.118736	0.074559
146.5	0.111851	0.070662		146.5	0.0555417	0.074559
146.6	0.167891	0.070662		146.6	0.0331969	0.074559
146.7	-0.0755583	0.070662		146.7	0.284914	0.074559
146.8	-0.0317212	0.070662		146.8	0.127885	0.074559
146.9	0.155206	0.070662		146.9	0.128142	0.074559
147	0.0036212	0.070662		147	0.109001	0.074559
147.1	-0.019078	0.070662		147.1	0.0804481	0.074559
147.2	0.0768103	0.070662		147.2	0.00953158	0.074559
147.3	0.0982659	0.070662		147.3	-0.12028	0.074559
147.4	0.0177638	0.070662		147.4	0.218116	0.074559
147.5	0.137982	0.070662		147.5	0.0794406	0.074559
147.6	0.00608601	0.070662		147.6	-0.12688	0.074559
147.7	0.187937	0.070662		147.7	-0.0487738	0.074559
147.8	0.0942472	0.070662		147.8	0.0362838	0.074559
147.9	0.00377832	0.070662		147.9	0.076494	0.074559
148	0.0775697	0.070662		148	0.0657056	0.074559
148.1	0.059548	0.070662		148.1	0.122719	0.074559
148.2	0.0517775	0.070662		148.2	0.0330114	0.074559
148.3	0.111577	0.070662		148.3	0.147317	0.074559
148.4	0.0767635	0.070662		148.4	-0.023905	0.074559
148.5	0.102746	0.070662		148.5	0.282419	0.360362
148.6	0.0597955	0.070662		148.6	0.401581	0.360362
148.7	0.060377	0.070662		148.7	0.376429	0.360362
148.8	0.107078	0.070662		148.8	0.459436	0.360362
148.9	0.196214	0.070662		148.9	0.372086	0.360362
149	0.0909091	0.070662		149	0.208936	0.360362
149.1	0.0592999	0.070662		149.1	0.49718	0.360362
149.2	0.0438888	0.070662		149.2	0.416998	0.360362
149.3	0.261581	0.070662		149.3	0.4407	0.360362
149.4	0.0773662	0.070662		149.4	0.335398	0.360362
149.5	-0.08243	0.070662		149.5	0.232857	0.360362
149.6	0.113966	0.070662		149.6	0.353747	0.360362
149.7	0.0916004	0.070662		149.7	0.203538	0.360362
149.8	0.133818	0.070662		149.8	0.342773	0.360362
149.9	0.142784	0.070662		149.9	0.461352	0.360362
150	0.213573	0.070662		150	0.399291	0.360362
150.1	0.0936076	0.070662		150.1	0.41751	0.360362
150.2	0.160036	0.070662		150.2	0.326513	0.360362
150.3	0.0444811	0.070662		150.3	0.340962	0.360362
150.4	0.0694174	0.070662		150.4	0.22676	0.360362
150.5	0.0341953	0.070662		150.5	0.384019	0.360362
150.6	0.113807	0.070662		150.6	0.374219	0.360362
150.7	0.0998349	0.070662		150.7	0.443995	0.360362
150.8	-0.0892208	0.070662		150.8	0.495186	0.360362
150.9	0.111984	0.070662		150.9	0.324189	0.360362
151	0.145845	0.070662		151	0.446047	0.360362
151.1	-0.0603233	0.070662		151.1	0.363107	0.360362
151.2	0.145313	0.070662		151.2	0.244772	0.360362
151.3	0.0464275	0.070662		151.3	0.148573	0.074559
151.4	0.00585051	0.070662		151.4	0.174542	0.074559
151.5	0.104131	0.070662		151.5	-0.0493788	0.074559
151.6	-0.101193	0.070662		151.6	0.029863	0.074559
151.7	0.158222	0.070662		151.7	0.187926	0.074559
151.8	-0.0118852	0.070662		151.8	0.071844	0.074559
151.9	-0.0681194	0.070662		151.9	0.337379	0.074559
152	0.149221	0.070662		152	0.0625305	0.074559
152.1	0.0920111	0.070662		152.1	0.0881137	0.074559
152.2	-0.00439865	0.070662		152.2	0.0378513	0.074559
152.3	0.0422111	0.070662		152.3	0.0717421	0.074559
152.4	-0.0537219	0.070662		152.4	0.00187149	0.074559
152.5	0.0605734	0.070662		152.5	0.127181	0.074559
152.6	0.0770947	0.070662		152.6	0.004015	0.074559
152.7	0.0248267	0.070662		152.7	0.0365145	0.074559
152.8	0.138511	0.070662		152.8	0.0538336	0.074559
152.9	0.050347	0.070662		152.9	0.24812	0.074559
153	-0.0345766	0.070662		153	0.075129	0.074559
153.1	-0.0425693	0.070662		153.1	0.151398	0.074559
153.2	0.0422774	0.070662		153.2	0.0564878	0.074559
153.3	0.0853806	0.070662		153.3	-0.104632	0.074559
153.4	0.0720688	0.070662		153.4	-0.0456637	0.074559
153.5	-0.00557127	0.070662		153.5	0.216344	0.074559
153.6	0.0364165	0.070662		153.6	0.0542466	0.074559
153.7	0.0427	0.070662		153.7	0.0483281	0.074559
153.8	0.031763	0.070662		153.8	0.0160963	0.074559
153.9	0.0961752	0.070662		153.9	0.126319	0.074559
154	-0.0798529	0.070662		154	0.155699	0.074559
154.1	-0.0432708	0.070662		154.1	0.178605	0.074559
154.2	0.0586032	0.070662		154.2	0.0328918	0.074559
154.3	-0.081786	0.070662		154.3	0.0870439	0.074559
154.4	0.120471	0.070662		154.4	0.300316	0.360362
154.5	-0.048097	0.070662		154.5	0.244693	0.360362
154.6	0.00161346	0.070662		154.6	0.493423	0.360362
154.7	0.0430002	0.070662		154.7	0.406885	0.360362
154.8	0.0695665	0.070662		154.8	0.453514	0.360362
154.9	0.166868	0.070662		154.9	0.308396	0.360362
155	0.104617	0.070662		155	0.445636	0.360362
155.1	-0.022082	0.070662		155.1	0.357017	0.360362
155.2	0.163674	0.070662		155.2	0.255738	0.360362
155.3	0.211791			155.3	0.210401	0.360362
155.4	0.000574383			155.4	0.249427	0.360362
155.5	-5.10879			155.5	0.290208	0.360362
155.6	-0.055185			155.6	0.27482	0.360362
155.7	0.0462833			155.7	0.0504287	0.360362
155.8	0			155.8	0.465819	0.360362
155.9	0			155.9	0.307157	0.360362
156	0			156	0.297629	0.360362
156.1	0			156.1	0.297764	0.360362
156.2	0			156.2	0.396779	0.360362
156.3	0			156.3	0.159117	0.360362
156.4	0			156.4	0.355319	0.360362
156.5	0			156.5	0.285956	0.360362
156.6	0			156.6	0.316872	0.360362
156.7	0			156.7	0.288409	0.360362
156.8	0			156.8	0.24321	0.360362
156.9	0			156.9	0.57552	0.360362
157	0			157	0.295118	0.360362
157.1	0			157.1	0.388857	0.360362
157.2	0			157.2	0.449817	0.360362
157.3	0			157.3	0.317476	0.360362
157.4	0			157.4	0.40562	0.360362
157.5	0			157.5	0.270268	0.360362
157.6	0			157.6	0.332422	0.360362
157.7	0			157.7	0.279582	0.360362
157.8	0			157.8	0.366035	0.360362
157.9	0			157.9	0.353421	0.360362
158	0			158	0.45141	0.360362
158.1	0			158.1	0.333419	0.360362
158.2	0			158.2	0.54465	0.360362
158.3	0			158.3	0.223063	0.360362
158.4	0			158.4	0.0568748	0.360362
158.5	0			158.5	0.35246	0.360362
158.6	0			158.6	0.221431	0.360362
158.7	0			158.7	0.240129	0.360362
158.8	0			158.8	0.188517	0.360362
158.9	0			158.9	0.318472	0.360362
159	0			159	0.305163	0.360362
159.1	0			159.1	0.438704	0.360362
159.2	0			159.2	0.379708	0.360362
159.3	0			159.3	0.367574	0.360362
159.4	0			159.4	0.393145	0.360362
159.5	0			159.5	0.476888	0.360362
159.6	0			159.6	0.272295	0.360362
159.7	0			159.7	0.401998	0.360362
159.8	0			159.8	0.241585	0.360362
159.9	0			159.9	0.322907	0.360362
160	0			160	0.150589	0.360362
160.1	0			160.1	0.525578	0.360362
160.2	0			160.2	0.250602	0.360362
160.3	0			160.3	0.245087	0.360362
160.4	0			160.4	0.380407	0.360362
160.5	0			160.5	0.223616	0.360362
160.6	0			160.6	0.393478	0.360362
160.7	0			160.7	0.270868	0.360362
160.8	0			160.8	0.240696	0.360362
160.9	0			160.9	0.468179	0.360362
161	0			161	0.441673	0.360362
161.1	0			161.1	0.0565373	0.074559
161.2	0			161.2	-0.0531313	0.074559
161.3	0			161.3	-0.0201959	0.074559
161.4	0			161.4	-0.00910891	0.074559
161.5	0			161.5	0.0530059	0.074559
161.6	0			161.6	0.0570666	0.074559
161.7	0			161.7	0.106646	0.074559
161.8	0			161.8	0.081478	0.074559
161.9	0			161.9	0.102993	0.074559
162	0			162	0.182293	0.074559
162.1	0			162.1	0.0492713	0.074559
162.2	0			162.2	-0.0721457	0.074559
162.3	0			162.3	0.063733	0.074559
162.4	0			162.4	0.340028	0.360362
162.5	0			162.5	0.430104	0.360362
162.6	0			162.6	0.287923	0.360362
162.7	0			162.7	0.395872	0.360362
162.8	0			162.8	0.304183	0.360362
162.9	0			162.9	0.375573	0.360362
163	0			163	0.425771	0.360362
163.1	0			163.1	0.42357	0.360362
163.2	0			163.2	0.392042	0.360362
163.3	0			163.3	0.566675	0.360362
163.4	0			163.4	0.311232	0.360362
163.5	0			163.5	0.486628	0.360362
163.6	0			163.6	0.321177	0.360362
163.7	0			163.7	0.47205	0.360362
163.8	0			163.8	0.293726	0.360362
163.9	0			163.9	0.39415	0.360362
164	0			164	0.301573	0.360362
164.1	0			164.1	0.422222	0.360362
164.2	0			164.2	0.228951	0.360362
164.3	0			164.3	0.213963	0.360362
164.4	0			164.4	0.0297309	0.074559
164.5	0			164.5	-0.0827293	0.074559
164.6	0			164.6	0.109415	0.074559
164.7	0			164.7	-0.0495188	0.074559
164.8	0			164.8	-0.00867871	0.074559
164.9	0			164.9	0.125277	0.074559
165	0			165	0.185246	0.074559
165.1	0			165.1	-0.00877193	0.074559
165.2	0			165.2	0.170923	0.074559
165.3	0			165.3	-0.12602	0.074559
165.4	0			165.4	-0.0661537	0.074559
165.5	0			165.5	0.0515513	0.074559
165.6	0			165.6	0.101747	0.074559
165.7	0			165.7	-0.0390575	0.074559
165.8	0			165.8	0.205883	0.074559
165.9	0			165.9	-0.103231	0.074559
166	0			166	0.0809715	0.074559
166.1	0			166.1	0.145995	0.074559
166.2	0			166.2	-0.00484701	0.074559
166.3	0			166.3	0.0670059	0.074559
166.4	0			166.4	0.0735075	0.074559
166.5	0			166.5	0.054572	0.074559
166.6	0			166.6	-0.0305323	0.074559
166.7	0			166.7	-0.000901505	0.074559
166.8	0			166.8	0.163541	0.074559
166.9	0			166.9	0.191638	0.074559
167	0			167	0.0700188	0.074559
167.1	0			167.1	0.0520014	0.074559
167.2	0			167.2	0.0280649	0.074559
167.3	0			167.3	0.156151	0.074559
167.4	0			167.4	0.11972	0.074559
167.5	0			167.5	0.171629	0.074559
167.6	0			167.6	0.0386298	0.074559
167.7	0			167.7	-0.0662399	0.074559
167.8	0			167.8	0.188155	0.074559
167.9	0			167.9	0.0189675	0.074559
168	0			168	-0.0399927	0.074559
168.1	0			168.1	0.0931088	0.074559
168.2	0			168.2	0.0695281	0.074559
168.3	0			168.3	0.084268	0.074559
168.4	0			168.4	-0.0389663	0.074559
168.5	0			168.5	0.0702292	0.074559
168.6	0			168.6	0.183041	0.074559
168.7	0			168.7	0.140055	0.074559
168.8	0			168.8	0.180716	0.074559
168.9	0			168.9	-0.0247792	0.074559
169	0			169	0.0681404	0.074559
169.1	0			169.1	0.0324229	0.074559
169.2	0			169.2	-0.0838396	0.074559
169.3	0			169.3	0.0279293	0.074559
169.4	0			169.4	0.139099	0.074559
169.5	0			169.5	0.0126123	0.074559
169.6	0			169.6	0.152127	0.074559
169.7	0			169.7	0.047049	0.074559
169.8	0			169.8	0.117378	0.074559
169.9	0			169.9	0.0106201	0.074559
170	0			170	-0.0401615	0.074559
170.1	0			170.1	0.0961796	0.074559
170.2	0			170.2	0.231225	0.074559
170.3	0			170.3	0.132852	0.074559
170.4	0			170.4	0.119527	0.074559
170.5	0			170.5	0.213198	0.074559
170.6	0			170.6	0.119241	0.074559
170.7	0			170.7	-0.0899387	0.074559
170.8	0			170.8	0.106402	0.074559
170.9	0			170.9	-0.00598513	0.074559
171	0			171	0.0137633	0.074559
171.1	0			171.1	0.099662	0.074559
171.2	0			171.2	-0.0730904	0.074559
171.3	0			171.3	0.223057	0.074559
171.4	0			171.4	-0.145987	0.074559
171.5	0			171.5	0.0686373	0.074559
171.6	0			171.6	-0.00865513	0.074559
171.7	0			171.7	-0.0784718	0.074559
171.8	0			171.8	0.0666829	0.074559
171.9	0			171.9	0.160096	0.074559
172	0			172	-0.000668539	0.074559
172.1	0			172.1	0.110299	0.074559
172.2	0			172.2	0.0046521	0.074559
172.3	0			172.3	0.0722919	0.074559
172.4	0			172.4	0.0608985	0.074559
172.5	0			172.5	0.0513328	0.074559
172.6	0			172.6	-0.18006	0.074559
172.7	0			172.7	0.066212	0.074559
172.8	0			172.8	0.0432536	0.074559
172.9	0			172.9	-0.00638436	0.074559
173	0			173	0.204634	0.074559
173.1	0			173.1	0.122124	0.074559
173.2	0			173.2	0.12976	0.074559
173.3	0			173.3	0.181613	0.074559
173.4	0			173.4	0.0653391	0.074559
173.5	0			173.5	0.00212314	0.074559
173.6	0			173.6	0.483773	0.360362
173.7	0			173.7	0.628345	0.360362
173.8	0			173.8	0.470919	0.360362
173.9	0			173.9	0.491501	0.360362
174	0			174	0.574172	0.360362
174.1	0			174.1	0.586132	0.360362
174.2	0			174.2	0.346772	0.360362
174.3	0			174.3	0.0124481	0.074559
174.4	0			174.4	-0.0928123	0.074559
174.5	0			174.5	0.0198938	0.074559
174.6	0			174.6	-0.111493	0.074559
174.7	0			174.7	0.0198029	0.074559
174.8	0			174.8	0.0508678	0.074559
174.9	0			174.9	0.0734625	0.074559
175	0			175	0.138585	0.074559
175.1	0			175.1	0.0391932	0.074559
175.2	0			175.2	0.0543022	0.074559
175.3	0			175.3	0.01529	0.074559
175.4	0			175.4	0.0204082	0.074559
175.5	0			175.5	0.043622	0.074559
175.6	0			175.6	0.0782758	0.074559
175.7	0			175.7	0.0633333	0.074559
175.8	0			175.8	0.214109	0.074559
175.9	0			175.9	-0.0616036	0.074559
176	0			176	0.0373009	0.074559
176.1	0			176.1	0.0428818	0.074559
176.2	0			176.2	0.28277	0.074559
176.3	0			176.3	-0.0517184	0.074559
176.4	0			176.4	0.0245247	0.074559
176.5	0			176.5	0.0388243	0.074559
176.6	0			176.6	-0.105111	0.074559
176.7	0			176.7	-0.0058534	0.074559
176.8	0			176.8	0.0551072	0.074559
176.9	0			176.9	0.183863	0.074559
177	0			177	0.0501731	0.074559
177.1	0			177.1	-0.0805493	0.074559
177.2	0			177.2	0.143113	0.074559
177.3	0			177.3	0.0819128	0.074559
177.4	0			177.4	0.141615	0.074559
177.5	0			177.5	0.0647927	0.074559
177.6	0			177.6	0.234434	0.074559
177.7	0			177.7	0.128294	0.074559
177.8	0			177.8	-0.0674286	0.074559
177.9	0			177.9	0.0242602	0.074559
178	0			178	0.206363	0.074559
178.1	0			178.1	0.0735022	0.074559
178.2	0			178.2	0.050593	0.074559
178.3	0			178.3	-0.0161699	0.074559
178.4	0			178.4	-0.0568786	0.074559
178.5	0			178.5	0.0910984	0.074559
178.6	0			178.6	0.12066	0.074559
178.7	0			178.7	0.00761684	0.074559
178.8	0			178.8	0.174798	0.074559
178.9	0			178.9	0.0353725	0.074559
179	0			179	0.137614	0.074559
179.1	0			179.1	0.332404	0.074559
179.2	0			179.2	0.11489	0.074559
179.3	0			179.3	0.0328074	0.074559
179.4	0			179.4	0.00735178	0.074559
179.5	0			179.5	0.181006	0.074559
179.6	0			179.6	0.134036	0.074559
179.7	0			179.7	0.0290667	0.074559
179.8	0			179.8	0.0865067	0.074559
179.9	0			179.9	0.0571027	0.074559
180	0			180	-0.0254221	0.074559
180.1	0			180.1	0.045111	0.074559
180.2	0			180.2	0.0252019	0.074559
180.3	0			180.3	0.0866098	0.074559
180.4	0			180.4	0.00756807	0.074559
180.5	0			180.5	0.0920527	0.074559
180.6	0			180.6	0.0154103	0.074559
180.7	0			180.7	0.198408	0.074559
180.8	0			180.8	-0.0508079	0.074559
180.9	0			180.9	-0.0116369	0.074559
181	0			181	-0.0392737	0.074559
181.1	0			181.1	0.0189764	0.074559
181.2	0			181.2	0.126581	0.074559
181.3	0			181.3	-0.0309428	0.074559
181.4	0			181.4	0.243362	0.074559
181.5	0			181.5	-0.0178389	0.074559
181.6	0			181.6	0.126364	0.074559
181.7	0			181.7	-0.0361865	0.074559
181.8	0			181.8	0.166447	0.074559
181.9	0			181.9	0.170598	0.074559
182	0			182	-0.0515551	0.074559
182.1	0			182.1	0.156042	0.074559
182.2	0			182.2	0.0187106	0.074559
182.3	0			182.3	-0.0102966	0.074559
182.4	0			182.4	0.129953	0.074559
182.5	0			182.5	0.261055	0.074559
182.6	0			182.6	0.0389648	0.074559
182.7	0			182.7	0.0786998	0.074559
182.8	0			182.8	0.0545359	0.074559
182.9	0			182.9	0.0285262	0.074559
183	0			183	-0.0690592	0.074559
183.1	0			183.1	0.0678418	0.074559
183.2	0			183.2	0.14393	0.074559
183.3	0			183.3	0.0858498	0.074559
183.4	0			183.4	0.0427573	0.074559
183.5	0			183.5	0.252034	0.074559
183.6	0			183.6	0.0911306	0.074559
183.7	0			183.7	0.0529883	0.074559
183.8	0			183.8	0.112538	0.074559
183.9	0			183.9	0.183871	0.074559
184	0			184	0.219304	0.074559
184.1	0			184.1	0.190359	0.074559
184.2	0			184.2	-0.0808144	0.074559
184.3	0			184.3	0.287418	0.074559
184.4	0			184.4	-0.0153917	0.074559
184.5	0			184.5	-0.0638805	0.074559
184.6	0			184.6	0.16012	0.074559
184.7	0			184.7	0.197477	0.074559
184.8	0			184.8	0.104108	0.074559
184.9	0			184.9	0.0933621	0.074559
185	0			185	0.162687	0.074559
185.1	0			185.1	-0.0234502	0.074559
185.2	0			185.2	-0.0148963	0.074559
185.3	0			185.3	0.0442462	0.074559
185.4	0			185.4	0.0705195	0.074559
185.5	0			185.5	0.307785	0.360362
185.6	0			185.6	0.53896	0.360362
185.7	0			185.7	0.390792	0.360362
185.8	0			185.8	0.499599	0.360362
185.9	0			185.9	0.410482	0.360362
186	0			186	0.345367	0.360362
186.1	0			186.1	0.46541	0.360362
186.2	0			186.2	0.45342	0.360362
186.3	0			186.3	0.40239	0.360362
186.4	0			186.4	0.49015	0.360362
186.5	0			186.5	0.502839	0.360362
186.6	0			186.6	0.554872	0.360362
186.7	0			186.7	0.539553	0.360362
186.8	0			186.8	0.235725	0.360362
186.9	0			186.9	0.361561	0.360362
187	0			187	0.505025	0.360362
187.1	0			187.1	0.465051	0.360362
187.2	0			187.2	0.340581	0.360362
187.3	0			187.3	0.407338	0.360362
187.4	0			187.4	0.341163	0.360362
187.5	0			187.5	0.475177	0.360362
187.6	0			187.6	0.302302	0.360362
187.7	0			187.7	0.258872	0.360362
187.8	0			187.8	0.229012	0.360362
187.9	0			187.9	0.317656	0.360362
188	0			188	0.395834	0.360362
188.1	0			188.1	0.278858	0.360362
188.2	0			188.2	0.462406	0.360362
188.3	0			188.3	0.335627	0.360362
188.4	0			188.4	0.340688	0.360362
188.5	0			188.5	0.171361	0.360362
188.6	0			188.6	0.333246	0.360362
188.7	0			188.7	0.467761	0.360362
188.8	0			188.8	0.487223	0.360362
188.9	0			188.9	0.495355	0.360362
189	0			189	0.200508	0.074559
189.1	0			189.1	0.175128	0.074559
189.2	0			189.2	-0.0122719	0.074559
189.3	0			189.3	-0.110585	0.074559
189.4	0			189.4	0.214669	0.074559
189.5	0			189.5	0.183534	0.074559
189.6	0			189.6	0.157063	0.074559
189.7	0			189.7	0.0701967	0.074559
189.8	0			189.8	0.0336889	0.074559
189.9	0			189.9	0.021226	0.074559
190	0			190	0.0905428	0.074559
190.1	0			190.1	-0.107818	0.074559
190.2	0			190.2	-0.0248821	0.074559
190.3	0			190.3	0.0860981	0.074559
190.4	0			190.4	0.000508579	0.074559
190.5	0			190.5	-0.106946	0.074559
190.6	0			190.6	0.2767	0.074559
190.7	0			190.7	-0.145382	0.074559
190.8	0			190.8	-0.0798984	0.074559
190.9	0			190.9	0.146231	0.074559
191	0			191	0.0237086	0.074559
191.1	0			191.1	0.114963	0.074559
191.2	0			191.2	0.134111	0.074559
191.3	0			191.3	0.212989	0.074559
191.4	0			191.4	0.080013	0.074559
191.5	0			191.5	0.0543726	0.074559
191.6	0			191.6	0.282565	0.074559
191.7	0			191.7	0.0513691	0.074559
191.8	0			191.8	0.139036	0.074559
191.9	0			191.9	-0.0320267	0.074559
192	0			192	-0.0435664	0.074559
192.1	0			192.1	0.0351615	0.074559
192.2	0			192.2	0.0678385	0.074559
192.3	0			192.3	-0.0589221	0.074559
192.4	0			192.4	0.0587847	0.074559
192.5	0			192.5	0.0790378	0.074559
192.6	0			192.6	-0.0547328	0.074559
192.7	0			192.7	-0.0202049	0.074559
192.8	0			192.8	-0.121246	0.074559
192.9	0			192.9	0.137806	0.074559
193	0			193	0.0881901	0.074559
193.1	0			193.1	-0.0074236	0.074559
193.2	0			193.2	0.102549	0.074559
193.3	0			193.3	0.0803234	0.074559
193.4	0			193.4	-0.192757	0.074559
193.5	0			193.5	-0.0280794	0.074559
193.6	0			193.6	0.0232173	0.074559
193.7	0			193.7	0.0307287	0.074559
193.8	0			193.8	0.161724	0.074559
193.9	0			193.9	0.122557	0.074559
194	0			194	0.0638174	0.074559
194.1	0			194.1	0.125573	0.074559
194.2	0			194.2	0.0479948	0.074559
194.3	0			194.3	0.200834	0.074559
194.4	0			194.4	0.105182	0.074559
194.5	0			194.5	-0.153736	0.074559
194.6	0			194.6	-0.0874319	0.074559
194.7	0			194.7	-0.0263461	0.074559
194.8	0			194.8	0.0971877	0.074559
194.9	0			194.9	0.0489364	0.074559
195	0			195	0.0757039	0.074559
195.1	0			195.1	-0.0201734	0.074559
195.2	0			195.2	0.0459387	0.074559
195.3	0			195.3	-0.00842602	0.074559
195.4	0			195.4	0.0580074	0.074559
195.5	0			195.5	0.285552	0.074559
195.6	0			195.6	-0.0428723	0.074559
195.7	0			195.7	0.0802975	0.074559
195.8	0			195.8	0.060029	0.074559
195.9	0			195.9	-0.00160415	0.074559
196	0			196	0.210861	0.074559
196.1	0			196.1	0.137015	0.074559
196.2	0			196.2	0.0966921	0.074559
196.3	0			196.3	0.0801996	0.074559
196.4	0			196.4	-0.0530878	0.074559
196.5	0			196.5	0.047619	0.074559
196.6	0			196.6	0.163573	0.074559
196.7	0			196.7	-0.087434	0.074559
196.8	0			196.8	0.259113	0.074559
196.9	0			196.9	0.127522	0.074559
197	0			197	-0.0265376	0.074559
197.1	0			197.1	0.194975	0.074559
197.2	0			197.2	0.172002	0.074559
197.3	0			197.3	0.0738458	0.074559
197.4	0			197.4	-0.109127	0.074559
197.5	0			197.5	0.149248	0.074559
197.6	0			197.6	0.0773277	0.074559
197.7	0			197.7	0.060983	0.074559
197.8	0			197.8	0.00575479	0.074559
197.9	0			197.9	-0.0261281	0.074559
198	0			198	-0.00163155	0.074559
198.1	0			198.1	-0.022483	0.074559
198.2	0			198.2	0.0721692	0.074559
198.3	0			198.3	-0.0415913	0.074559
198.4	0			198.4	-0.110285	0.074559
198.5	0			198.5	-0.0287903	0.074559
198.6	0			198.6	0.235391	0.074559
198.7	0			198.7	0.10454	0.074559
198.8	0			198.8	-0.0180238	0.074559
198.9	0			198.9	0.0317763	0.074559
199	0			199	-0.0503644	0.074559
199.1	0			199.1	0.11004	0.074559
199.2	0			199.2	0.00485505	0.074559
199.3	0			199.3	0.144048	0.074559
199.4	0			199.4	0.045468	0.074559
199.5	0			199.5	0.0311702	0.074559
199.6	0			199.6	0.0625264	0.074559
199.7	0			199.7	0.0438981	0.074559
199.8	0			199.8	-0.0170268	0.074559
199.9	0			199.9	0.213731	0.074559
200	0			200	0.0582263	0.074559

## Sheet: Fig 4g
FRET	Histogram Counts
-0.1	8.189e-05
-0.05	0.0157741
0	0.206742
0.05	0.513379
0.1	0.147187
0.15	0.0395631
0.2	0.0334316
0.25	0.00763624
0.3	0.0149552
0.35	0.0104307
0.4	0.00577325
0.45	0.0016378
0.5	0.000962208
0.55	0.00180158
0.6	0
0.65	0
0.7	0.000603939
0.75	0
0.8	4.0945e-05
0.85	0
0.9	0
0.95	0
1	0
1.05	0
